# Supplementary material for: Prevalence and Antimicrobial Resistance Diversity of Salmonella Isolates in Jiaxing City, China
Source: Antibiotics (Basel). 2024 May 14;13(5):443. doi: 10.3390/antibiotics13050443 (PMC11117378; doi:10.3390/antibiotics13050443)
Supplement: Supplementary file 1 [file antibiotics-13-00443-s001.zip]

Archive with 4 entries (3 files):
- antibiotics-2985221-supplementary/
- antibiotics-2985221-supplementary/Table S1-V2.xlsx
- antibiotics-2985221-supplementary/Table S2.xlsx
- antibiotics-2985221-supplementary/Table S3-new.pdf
