# Supplementary material for: Prevalence and Antimicrobial Resistance Diversity of Salmonella Isolates in Jiaxing City, China
Source: Antibiotics (Basel). 2024 May 14;13(5):443. doi: 10.3390/antibiotics13050443 (PMC11117378; doi:10.3390/antibiotics13050443)
Supplement: Supplementary file 1 [file antibiotics-13-00443-s001.zip › antibiotics-2985221-supplementary/Table S1-V2.xlsx]

## Sheet: Sheet1
									Mutation(s) in:		Plasmid replicon(s)
Strain	Serotype	Source	Gennder	Ages	MLST result	Resistance, MIC for STR	Multidrug resistance (MDR)	Resistance genes	gyrA	parC
23SAL079	S. Kentucky	Clinical	Female	52-00-00	ST198	AZM-AMP-CIP-SXT-CHL-NAL-GEN-TET-CAZ-CFZ-CTX, >32	MDR	aadA7, aac(3)-Id, aac(3)-IId, aadA17, aph(3')-Ia, blaCTX-M-55, blaTEM-1B, mph(A), lnu(F), floR, qnrS1, ARR-2, sul1, tet(A), dfrA14, qacE	p.S83F/p.D87G	p.T57S/p.S80I	Not found
23SAL065	S. Kentucky	Clinical	Female	01-01-00	ST198	AZM-AMP-CIP-SXT-CHL-NAL-GEN-TET-CAZ-CFZ-CTX, >32	MDR	aadA7, aac(3)-Id, aac(3)-IId, aadA17, aph(3')-Ia, blaCTX-M-55, blaTEM-1B, mph(A), lnu(F), floR, qnrS1, ARR-2, sul1, tet(A), dfrA14	p.S83F/p.D87G	p.T57S/p.S80I	IncFIB(pHCM2)
23SAL180	S. Kentucky	Clinical	Female	50-00-00	ST198	AMP-AMS-CIP-NAL-GEN-TET-CFZ-CTX, >32	MDR	aph(6)-Id, aph(3'')-Ib, aadA7, aac(3)-Id, aph(3')-Ia, blaCTX-M-14b, sul1, tet(A)	p.S83F/p.D87G	p.T57S/p.S80I	Not found
23SAL174	S. Kentucky	Clinical	Male	33-00-00	ST198	AMP-CIP-SXT-CHL-NAL-TET--CFZ-CPM-CTX, 8	MDR	blaCTX-M-14b	p.S83F/p.D87G	p.T57S/p.S80I	Not found
23SAL148	S. Kentucky	Clinical	Female	80-00-00	ST198	AMP-AMS-CIP-SXT-CHL-NAL-TET-CFZ-CPM-CTX, 16	MDR	blaCTX-M-14b	p.S83F/p.D87G	p.T57S/p.S80I	Not found
23SAL132	S. Kentucky	Clinical	Male	01-06-00	ST198	AMP-AMS-CIP-SXT-CHL-NAL-TET--CFZ-CTX, 8	MDR	blaCTX-M-14b, floR, sul1, tet(A), dfrA1	p.S83F/p.D87G	p.T57S/p.S80I	Not found
23SAL198	S. Albany	Clinical	Male	58-00-00	ST292	AMP-AMS-SXT-CHL-NAL-TET, 16	MDR	blaCARB-2, floR, tet(G), dfrA1	p.S83F	p.T57S	Not found
23SAL163	S. Fanti	Clinical	Male	31-00-00	ST10035	AZM-AMP-CIP-SXT-CHL-NAL-GEN-TET-CAZ-CFX-CFZ-CPM-CTX, >32	MDR	aph(6)-Id, aac(3)-IId, aph(3')-Ia, floR, qnrS1, ARR-2, sul2, tet(A), dfrA14	/	/	Not found
23SAL172	S. Kedougou	Clinical	Male	58-00-00	ST1543	AMP-AMS-CIP-CAZ-CFZ-CPM-CTX, >32	MDR	aac(6')-Ib-cr, aac(3)-IId, aadA22, aph(3')-Ia, blaOXA-1, blaCTX-M-55, blaTEM-1B, blaLAP-2, lnu(F), catB3, qnrS1, ARR-3, sul1, sul3	/	/	Col156, IncHI2, IncHI2A, IncI1-I(Alpha), IncR
23SAL157	S. Grumpensis	fresh carp	/	/	ST2060	----------------, 8	/	fosA7	/	p.T57S	Not found
23SAL209	S. Montevideo	Clinical	Male	02-00-00	ST4	AZM-AMP-AMS-CIP-SXT-CHL-TET-CFZ, >32	MDR	aph(3')-Ia	/	p.T57S	Not found
23SAL178	S. Montevideo	Clinical	Female	39-00-00	ST4	AZM-AMP-CIP-SXT-CHL-NAL, >32	MDR	aph(3')-Ia, catA2, qnrS2	/	p.T57S	IncN, IncQ2
23SAL085	S. Give	Clinical	Male	00-07-02	ST654	----------------, 16	/	none	/	p.T57S	Not found
23SAL046	S.Oranienburg	Clinical	Female	45-00-00	ST23	----------------, 8	/	none	/	p.T57S	Not found
23SAL101	S. Johannesburg	Clinical	Male	06-00-00	ST515	----------------, <=4	/	none	/	p.T57S	Not found
23SAL197	S. Muenster	Clinical	Male	54-00-00	ST321	AMP-CIP-SXT-CHL-NAL-GEN-TET-CAZ-CFX-CFZ-CPM-CTX, >32	MDR	aph(6)-Id, aac(3)-IId, aph(3')-Ia, blaCTX-M-55, qnrS1, ARR-2, tet(A), dfrA14	/	p.T57S	Not found
23SAL006	S. Give	Clinical	Male	24-00-00	ST516	NAL, 8	/	none	p.S83Y	p.T57S	Not found
23SAL098	S. Give	Clinical	Female	00-07-21	ST516	NAL, 16	/	qnrB19	/	p.T57S	Col(pHAD28)
23SAL154	S. Wil	Clinical	Male	32-00-00	ST8334	----------------, 16	/	none	/	p.T57S	Not found
23SAL152	S. Wil	Clinical	Male	39-00-00	ST8334	----------------, 16	/	none	/	p.T57S	Not found
23SAL150	S. Wil	Clinical	Male	72-00-00	ST8334	----------------, 16	/	none	/	p.T57S	Not found
23SAL219	S. Agona	Clinical	Female	52-00-00	ST13	AMP-CIP-CHL-GEN-TET-CAZ-CFZ-CPM-CTX, >32	MDR	aph(6)-Id, aac(3)-IId, blaCTX-M-55, fosA7, qnrS1, tet(A)	/	p.T57S	Not found
23SAL169	S. Agona	Clinical	Female	54-00-00	ST13	AMP-AMS-SXT-CHL-NAL-TET, 8	MDR	blaTEM-1A, fosA7, floR, sul2, tet(A), dfrA14	p.S83Y	p.T57S	IncY
23SAL127	S. Agona	Clinical	Female	35-00-00	ST13	----------------, 8	/	fosA7	/	p.T57S	Not found
23SAL201	S. Rissen	Clinical	Male	19-00-00	ST469	AMP-SXT-CHL-TET, 32	MDR	floR, qnrS1, sul2, tet(A)	/	p.T57S	Not found
23SAL153	S. Rissen	Clinical	Male	26-00-00	ST469	AMP-SXT-CHL-TET, 32	MDR	blaTEM-1B, floR, qnrS1, sul2, tet(A)	/	p.T57S	Not found
23SAL102	S. Rissen	Clinical	Female	24-00-00	ST469	AMP-SXT-CHL-TET, 32	MDR	aadA1, aadA2, blaTEM-1B, cmlA1, floR, qnrS1, sul2, sul3, tet(A), tet(M), dfrA12	/	p.T57S	Not found
23SAL110	S. Rissen	Beef with Black pepper (raw)	/	/	ST469	AMP-SXT-CHL-TET, 16	MDR	aadA1, blaTEM-1B, cml, floR, sul2, tet(M), tet(A)	/	p.T57S	Not found
23SAL167	S. Rissen	Clinical	Male	28-00-00	ST469	AMP-SXT-CHL-TET, 32	MDR	blaTEM-1B, floR, sul2, tet(A), tet(M)	/	p.T57S	Not found
23SAL074	S. Rissen	Clinical	Male	67-00-00	ST469	AMP-SXT-CHL-TET, 32	MDR	aadA1, aadA2, blaTEM-1B, cmlA1, floR, qnrS1, sul2, sul3, tet(A), tet(M), dfrA12	/	p.T57S	Not found
23SAL014	S. Rissen	Clinical	Male	53-00-00	ST469	AMP-AMS-SXT-TET-CFZ, >32	MDR	aadA1, aadA2, blaTEM-1B, cml, sul3, sul1, tet(A), dfrA12	/	p.T57S	Not found
23SAL139	S. Rissen	Clinical	Male	00-10-00	ST469	AMP-SXT-TET, 32	/	aadA1, aadA2, blaTEM-1B, cml, sul3, sul1, tet(A), dfrA12	/	p.T57S	Not found
23SAL040	S. Rissen	Clinical	Male	48-00-00	ST469	TET, 8	/	tet(A)	/	p.T57S	Not found
23SAL042	S. Rissen	Clinical	Male	73-00-00	ST469	AMP-AMS-SXT-TET-CFZ, 16	MDR	aadA1, aadA2, blaTEM-1B, cml, sul3, sul1, tet(A), dfrA12	/	p.T57S	Not found
23SAL173	S. IIIb 61:i:e,n,x,z15	Clinical	Female	35-00-00	ST10422	AMP-AMS-CIP-TET-CFZ, 32	MDR	none	/	p.T57S	Not found
23SAL168	S. Corvallis	Clinical	Female	28-00-00	ST1541	CHL-TET, >32	/	none	/	p.T57S	Not found
23SAL112	S. Corvallis	Cold salad (shredded tofu)	/	/	ST1541	CHL, <=4	/	floR	/	p.T57S	IncFIB(pHCM2)
23SAL111	S. Corvallis	Cold salad (chicken)	/	/	ST1541	CHL, <=4	/	qnrS1, qnrS1, floR	/	p.T57S	IncFIB(pHCM2)
23SAL080	S. Corvallis	Clinical	Female	01-00-00	ST1541	CHL, <=4	/	floR	/	p.T57S	Not found
23SAL036	S. Corvallis	Clinical	Female	33-00-00	ST1541	CHL-TET, >32	/	aph(6)-Id, aph(3'')-Ib, floR, qnrS1, sul2, tet(A)	/	p.T57S	IncFIB(pHCM2)
23SAL071	S. Derby	Clinical	Male	01-00-00	ST40	AMP-AMS-CIP-SXT-CHL-GEN-TET, 32	MDR	aph(4)-Ia, aac(3)-IV, aac(6')-Ib-cr, aadA1, aph(3')-Ia, blaOXA-1, fosA7, catB3, floR, cmlA1, qnrS2, ARR-3, sul2, sul3, sul1, tet(A), dfrA12, bleO	/	p.T57S	Not found
23SAL070	S. Derby	Clinical	Male	54-00-00	ST40	----------------, 16	/	fosA7	/	p.T57S	Not found
23SAL128	S. Derby	Clinical	Female	00-09-00	ST40	AMP-SXT-CHL-TET, 32	MDR	aadA1, aadA2, blaTEM-1B, fosA7, cmlA1, floR, qnrS1, sul3, sul2, tet(A), dfrA12	/	p.T57S	IncI1-I(Alpha)
23SAL095	S. Derby	Clinical	Male	00-03-05	ST40	AMP-SXT-CHL-TET, >32	MDR	aadA1, aadA2, blaTEM-1B, fosA7, cmlA1, floR, qnrS1, sul3, sul2, tet(A), dfrA12	/	p.T57S	Not found
23SAL156	S. Goldcoast	fresh pork	/	/	ST2529	AMP-AMS-SXT-CHL-GEN-TET-CFZ-CTX, >32	MDR	aph(4)-Ia, aph(6)-Id, aph(3')-Ia, aph(3'')-Ib, aac(3)-IV, blaCTX-M-65, qnrS1	/	p.T57S	Not found
23SAL135	S. Goldcoast	Clinical	Male	01-00-00	ST358	AMP-AMS-CIP-SXT-CHL-GEN-TET-CFZ-CTX, >32	MDR	aph(4)-Ia, aph(3')-Ia, aac(3)-IV, blaCTX-M-65, blaOXA-10, lnu(F), floR, cmlA1, qnrS1, ARR-2, sul2	/	p.T57S	IncHI2, IncHI2A, p0111
23SAL062	S. Goldcoast	Clinical	Male	02-00-00	ST358	AMP-AMS-SXT-CHL-TET, 32	MDR	aadA1, aadA2, blaTEM-1B, cmlA1, floR, qnrS1, sul2, sul3, tet(A), tet(M), dfrA12	/	p.T57S	IncHI1A, IncHI1B(R27)
23SAL088	S. Goldcoast	Clinical	Male	60-00-00	ST358	AMP-AMS-SXT-CHL-TET, 32	MDR	aadA1, aadA2, blaTEM-1B, cmlA1, floR, qnrS1, sul2, sul3, tet(A), tet(M), dfrA12	/	p.T57S	IncFIA(HI1), IncHI1A, IncHI1B(R27)
23SAL018	S. Goldcoast	Clinical	Male	61-00-00	ST358	----------------, 16	/	none	/	p.T57S	Not found
23SAL045	S. Goldcoast	Clinical	Female	70-00-00	ST358	CHL-TET, 16	/	aadA1, aadA2, cmlA1, qnrS1, tet(M), dfrA12	/	p.T57S	IncFIA(HI1), IncHI1A, IncHI1B(R27)
23SAL033	S. Virchow	Clinical	Male	00-08-01	ST16	----------------, 8	/	none	/	/	Not found
23SAL121	S. Infantis	Clinical	Male	47-00-00	ST32	AMP-SXT-CHL-NAL-GEN-TET-CFZ-CTX, 32	MDR	aadA1, aph(4)-Ia, aac(3)-IV, aph(3')-Ia, blaCTX-M-65, floR, sul1, tet(A), dfrA14	p.D87Y	p.T57S	Not found
23SAL221	S. Anatum	fresh pork	/	/	ST64	CHL-NAL-GEN-TET, >32	MDR	aph(4)-Ia, aac(3)-IV, floR, sul1, bleO	p.S83F	p.T57S	Not found
23SAL138	S. Livingstone	Clinical	Female	00-11-00	ST543	----------------, 16	/	none	/	/	Not found
23SAL030	S. Enteritidis	Clinical	Female	41-00-00	ST11	AMP-NAL-GEN-CFZ, <=4	MDR	aac(3)-IId, aph(3')-IIa, blaTEM-1B	p.S83Y	/	IncFIB(S), IncFII(S)
23SAL158	S. Enteritidis	pork chop (raw)	/	/	ST11	AMP-NAL-GEN, 8	/	aac(3)-IId, aph(3')-IIa	p.S83Y	/	IncFIB(S), IncFII(S)
23SAL031	S. Enteritidis	Clinical	Male	07-00-00	ST11	AMP-AMS-NAL-CFZ, 32	MDR	aadA5, blaTEM-1B, dfrA17	p.D87G	/	IncFIB(S), IncFII(S), IncX1
23SAL200	S. Enteritidis	Clinical	Male	80-00-00	ST11	AMP-AMS-AMC-NAL-CFX-CFZ, >32	MDR	aph(6)-Id, aph(3'')-Ib, sul2	p.D87Y	/	IncFIB(S), IncFII(S)
23SAL015	S. Enteritidis	Clinical	Male	39-00-00	ST11	AMP-AMS-NAL, >32	/	aph(6)-Id, aph(3'')-Ib, blaTEM-1B, blaTEM-1B, sul2	p.D87Y	/	IncFIB(S), IncFII(S), IncX1
23SAL217	S. Enteritidis	Clinical	Male	00-10-01	ST11	NAL-TET-CT-POL, <=4	/	none	p.D87Y	/	Not found
23SAL215	S. Enteritidis	Clinical	Male	00-09-29	ST11	NAL-TET-CT-POL, <=4	/	none	p.D87Y	/	IncFIB(S)
23SAL115	S. Enteritidis	Clinical	Female	17-00-00	ST11	AMP-AMS-NAL-CT-POL, >32	MDR	aph(6)-Id, aph(3'')-Ib, blaTEM-1B, blaTEM-1B, sul2	p.D87Y	/	IncFIB(S), IncFII(S), IncX1
23SAL164	S. Enteritidis	Clinical	Female	38-00-00	ST11	AMP-AMS-NAL-CFZ-CT, >32	MDR	aph(6)-Id, aph(3'')-Ib, blaTEM-1B, blaTEM-1B, sul2	p.D87Y	/	IncFIB(S), IncFII(S), IncX1
23SAL057	S. Enteritidis	Clinical	Female	55-00-00	ST11	AMP-AMS-NAL, >32	/	aph(6)-Id, aph(3'')-Ib, blaTEM-1B, blaTEM-1B, sul2	p.D87Y	/	IncFIB(S), IncFII(S), IncX1
23SAL176	S. Enteritidis	Clinical	Male	51-00-00	ST11	AMP-AMS-NAL, >32	/	aph(6)-Id, aph(3'')-Ib, blaTEM-1B, blaTEM-1B, sul2	p.D87Y	/	Not found
23SAL190	S. Enteritidis	Clinical	Female	02-09-00	ST11	AMP-AMS-NAL-CT, >32	MDR	aph(6)-Id, aph(3'')-Ib, blaTEM-1B, blaTEM-1B, sul2	p.D87Y	/	IncFIB(S), IncFII(S), IncX1
23SAL179	S. Enteritidis	Clinical	Female	58-00-00	ST11	AMP-AMS-NAL-CT, >32	MDR	aph(6)-Id, aph(3'')-Ib, blaTEM-1B, blaTEM-1B, sul2	p.D87Y	/	IncFIB(S), IncFII(S), IncX1
23SAL027	S. Enteritidis	Clinical	Male	62-00-00	ST11	AMP-AMS-NAL, >32	/	aph(6)-Id, aph(3'')-Ib, blaTEM-1B, blaTEM-1B, sul2	p.D87Y	/	IncFIB(S), IncFII(S), IncX1
23SAL026	S. Enteritidis	Clinical	Female	54-00-00	ST11	AMP-AMS-NAL-CT, >32	MDR	aph(6)-Id, aph(3'')-Ib, blaTEM-1B, blaTEM-1B, sul2	p.D87Y	/	IncFIB(S), IncFII(S), IncX1
23SAL105	S. Orion	Clinical	Male	36-00-00	ST684	----------------, 16	/	none	/	p.T57S	Not found
23SAL122	S. Bareilly	Clinical	Female	73-00-00	ST203	----------------, 8	/	none	/	p.T57S	IncFIB(pN55391)
23SAL183	S. Thompson	live bass	/	/	ST26	AZM-CIP-SXT-CHL-TET, >32	MDR	aph(6)-Id, aph(3')-Ia, aph(3'')-Ib, floR	/	p.T57S	IncFIB(K)
23SAL113	S. Thompson	fresh carp	/	/	ST26	AZM-SXT-CHL-TET, >32	MDR	aph(6)-Id, aph(3'')-Ib, aadA3, aph(3')-Ia, msr(E), mph(E), erm(B), mph(A), floR, ARR-2, sul2, sul1, tet(A), dfrA14	/	p.T57S	IncC
23SAL019	S. Thompson	Clinical	Female	27-00-00	ST26	AMP-AMS-SXT-CHL-GEN-TET-CFZ-CTX, >32	MDR	aph(4)-Ia, aac(3)-IV, aadA2b, blaCTX-M-65, blaOXA-10, lnu(F), floR, qnrS1, sul3	/	p.T57S	IncHI2, IncHI2A
23SAL029	S. Thompson	Clinical	Female	04-00-00	ST26	----------------, 8	/	none	/	p.T57S	Not found
23SAL188	S. Thompson	Clinical	Female	00-10-08	ST26	----------------, 16	/	none	/	p.T57S	Not found
23SAL184	S. Thompson	live grass carp	/	/	ST26	----------------, 8	/	none	/	p.T57S	Not found
23SAL162	S. Braenderup	Clinical	Male	22-00-00	ST22	NAL, 8	/	none	p.D87Y	p.T57S	Not found
23SAL136	S. Braenderup	Clinical	Female	03-00-00	ST22	NAL, 8	/	none	p.D87Y	p.T57S	Not found
23SAL118	S. Potsdam	Clinical	Male	47-00-00	ST2039	----------------, 8	/	none	/	p.T57S	Not found
23SAL106	S. Potsdam	frozen mutton	/	/	ST408	----------------, 8	/	none	/	/	Not found
23SAL161	S. Newport	Clinical	Male	20-00-00	ST166	----------------, 8	/	none	/	p.T57S	Not found
23SAL185	S. Newport	Clinical	Male	01-06-00	ST166	----------------, 8	/	none	/	p.T57S	Not found
23SAL092	S. Newport	Clinical	Male	01-06-00	ST166	----------------, 16	/	none	/	p.T57S	Not found
23SAL182	S. Newport	bellamya quadrata	/	/	ST46	----------------, 8	/	none	/	/	Not found
23SAL119	S. Lichfield	Clinical	Male	32-00-00	ST214	----------------, 8	/	none	/	/	Not found
23SAL117	S. Lichfield	Clinical	Male	41-00-00	ST214	----------------, 16	/	none	/	/	Not found
23SAL100	S. Stanley	Clinical	Female	27-00-00	ST29	AZM-AMP-AMS-AMC-CIP-SXT-CHL-NAL-TET-CAZ-CFX-CFZ-CTX, >32	MDR	aph(6)-Id, aph(3'')-Ib, aac(6')-Ib-cr, blaDHA-1, blaTEM-1B, blaOXA-10, msr(E), mph(E), mph(A), floR, catB3, catA2, qnrB4, sul2, tet(A)	/	p.T57S	IncHI2, IncHI2A, IncN, IncR,
23SAL076	S. Stanley	Clinical	Female	00-07-25	ST29	----------------, 8	/	none	/	p.T57S	Not found
23SAL124	S. London	Clinical	Female	24-00-00	ST155	----------------, 8	/	none	/	p.T57S	Not found
23SAL066	S. London	Clinical	Male	47-00-00	ST155	AMP-SXT-CHL-TET, 32	MDR	aadA1, aadA2, blaTEM-1B, cmlA1, floR, sul2, sul3, tet(A), tet(M), dfrA12	/	p.T57S	Not found
23SAL155	S. London	Clinical	Female	54-00-00	ST155	AZM-AMP-CHL-GEN-TET, >32	MDR	aac(3)-IId, blaTEM-1B	/	p.T57S	Not found
23SAL050	S. London	Clinical	Male	41-00-00	ST155	AZM-AMP-CIP-SXT-CHL-GEN-TET, >32	MDR	aac(6')-Ib-cr, aac(3)-IId, aph(6)-Id, aph(3'')-Ib, blaTEM-1B, mph(A), floR, qnrB6, ARR-3, sul1, sul1, sul2, tet(A), dfrA27	/	p.T57S	IncFIB(K)
23SAL137	S. London	Clinical	Female	00-11-00	ST155	AZM-AMP-CIP-SXT-CHL-GEN-TET, >32	MDR	aadA16, aac(6')-Ib-cr, aac(3)-IId, aph(6)-Id, aph(3'')-Ib, blaTEM-1B, mph(A), floR, catA2, qnrB6, ARR-3, sul1, sul1, sul2, tet(A), dfrA27	/	p.T57S	IncFIB(K), IncI1-I(Alpha)
23SAL051	S. London	Clinical	Female	42-00-00	ST155	AZM-CIP-SXT, 8	/	aadA16, aac(6')-Ib-cr, mph(A), qnrB6, ARR-3, sul1, sul1, dfrA27	/	p.T57S	IncFIB(K)
23SAL120	S. London	Clinical	Female	16-00-00	ST155	----------------, 8	/	none	/	p.T57S	Not found
23SAL141	S. London	Clinical	Male	61-00-00	ST155	AZM-AMP-AMS-CIP-SXT-CHL-NAL-GEN-TET-CFZ, >32	MDR	aadA16, aac(6')-Ib-cr, aac(3)-IId, aph(6)-Id, aph(3'')-Ib, blaTEM-1B, mph(A), floR, qnrB6, ARR-3, sul1, sul1, sul2, tet(A), dfrA27	/	p.T57S	IncFIB(K)
23SAL108	S. London	Frozen river snail meat	/	/	ST155	AMP-SXT-CHL-GEN-TET, >32	MDR	aac(3)-IId, aph(6)-Id, aph(3'')-Ib, aadA16, aac(6')-Ib-cr, blaTEM-1B, floR, ARR-3, sul2, tet(A), dfrA27	/	p.T57S	Col156, IncFIB(K), IncI(Gamma)
23SAL052	S. London	Clinical	Female	26-00-00	ST155	AMP-SXT, 8	/	aac(3)-IId, aadA16, aac(6')-Ib-cr, blaTEM-1B, qnrB6, ARR-3, sul1, dfrA27	/	p.T57S	IncFIB(K)
23SAL160	S. London	Clinical	Male	29-00-00	ST155	CHL-TET, 8	/	none	/	p.T57S	Not found
23SAL133	S. London	Clinical	Female	15-04-00	ST155	AMP-SXT-CHL-TET, >32	MDR	aadA8b, blaTEM-1B, floR, qnrS1, sul3, tet(A), dfrA12	/	p.T57S	IncR
23SAL089	S. London	Clinical	Male	00-01-20	ST155	AMP-SXT-CHL-TET, 16	MDR	aadA8b, blaTEM-1B, floR, qnrS1, sul3, tet(A), dfrA12	/	p.T57S	Col156, IncR
23SAL207	S. London	Clinical	Male	66-00-00	ST155	AMP-AMS-SXT-TET-CFZ, 32	MDR	qnrS1, tet(A)	/	p.T57S	Not found
23SAL104	S. London	Clinical	Male	58-00-00	ST155	AMP-SXT-CHL-TET, 32	MDR	aadA8b, blaTEM-1B, floR, qnrS1, sul3, tet(A), dfrA12	/	p.T57S	IncR
23SAL144	S. Saintpaul	Clinical	Female	00-11-00	ST49	----------------, 8	/	none	/	/	Not found
23SAL078	S. Indiana	Clinical	Male	64-00-00	ST2040	AMP-AMS-SXT-CHL-GEN-TET-CFZ-CTX, >32	MDR	aph(4)-Ia, aph(6)-Id, aph(3')-Ia, aph(3'')-Ib, aac(3)-IV, aadA2b, blaCTX-M-65, blaTEM-1B, blaOXA-10, floR, cmlA1, qnrS1, sul3	/	p.T57S	IncHI2, IncHI2A
23SAL002	S. Typhimurium	Clinical	Male	26-00-00	ST19	AZM-AMP-AMS-GEN-CFZ-CPM-CTX, >32	MDR	aadA22, aac(3)-IId, blaTEM-1B, blaCTX-M-14, mph(A), erm(B), tet(M)	/	/	IncFIB(S), IncI1-I(Alpha)
23SAL049	S. Typhimurium	Clinical	Male	46-00-00	ST19	----------------, 16	/	none	/	/	Not found
23SAL143	S. Typhimurium	Clinical	Male	39-00-00	ST19	CT, 16	/	none	/	/	Not found
23SAL013	S. Typhimurium	Clinical	Female	65-00-00	ST19	NAL, 16	/	none	p.S83Y	/	Not found
23SAL199	S. Typhimurium	Clinical	Female	49-00-00	ST19	NAL, 16	/	none	p.S83Y	/	Not found
23SAL126	S. Typhimurium	Clinical	Male	05-10-00	ST19	NAL, 16	/	rmtB, blaCTX-M-55	p.S83Y	/	IncFIB(S), IncFII(S), IncI1-I(Alpha)
23SAL011	S. Typhimurium	Clinical	Male	64-00-00	ST19	AMP-NAL-TET, >32	/	aph(6)-Id, aph(3'')-Ib, blaTEM-1B, tet(A), bleO	p.S83Y	/	Not found
23SAL216	S. Typhimurium	Clinical	Female	47-00-00	ST19	AMP-NAL-TET-CFZ, >32	MDR	aph(6)-Id, aph(3'')-Ib, blaTEM-1B, tet(A), bleO	p.S83Y	/	IncFIB(S), IncFII(S)
23SAL114	S. Typhimurium	Clinical	Female	47-00-00	ST19	AMP-NAL-TET, >32	/	aph(6)-Id, aph(3'')-Ib, blaTEM-1B, tet(A), bleO	p.S83Y	/	IncFIB(S), IncFII(S)
23SAL035	S. Typhimurium	Clinical	Male	61-00-00	ST19	AMP-NAL-TET, >32	/	aph(6)-Id, aph(3'')-Ib, blaTEM-1B, tet(A), bleO	p.S83Y	/	IncFIB(S), IncFII(S)
23SAL024	S. Typhimurium	Clinical	Female	67-00-00	ST19	AZM-AMP-AMS-CIP-TET, >32	MDR	aac(6')-Ib-cr, aph(3')-Ia, aph(3'')-Ib, blaOXA-1, mph(A), floR, catB3, qnrB4, ARR-3, sul1, sul2, tet(A)	/	/	IncC, IncR
23SAL020	S. Typhimurium	Clinical	Female	00-10-20	ST19	AMP-AMS-SXT-CHL, 16	MDR	aadA1, aadA2, blaTEM-1B, cmlA1, floR, qnrS1, sul3, sul2, dfrA12	/	/	IncI1-I(Alpha)
23SAL001	S. Typhimurium	Clinical	Male	60-00-00	ST19	AMP-SXT-CHL-TET-CFZ, 32	MDR	blaTEM-1B, floR, qnrS1, sul2, tet(A), tet(M)	/	/	Not found
23SAL016	S. Typhimurium	Clinical	Male	23-00-00	ST19	AMP-SXT-CHL-CFZ, 32	MDR	aadA1, aadA2, blaTEM-1B, cmlA1, floR, qnrS1, sul2, sul3, tet(M), dfrA12	/	/	Not found
23SAL187	S. Typhimurium	Clinical	Female	01-00-00	ST19	AMP-AMS-SXT-CHL-TET, 32	MDR	blaTEM-1B, qnrS1, sul2, tet(A), tet(M)	/	/	Not found
23SAL043	S. Typhimurium	Clinical	Female	01-00-00	ST19	AMP-SXT-CHL-TET-CFZ, 32	MDR	aadA1, aadA2, blaTEM-1B, cmlA1, floR, qnrS1, sul2, sul3, tet(A), tet(M), dfrA12	/	/	Not found
23SAL125	S. Typhimurium	Clinical	Female	25-00-00	ST19	AMP-SXT-CHL, 32	/	aadA1, aadA2, blaTEM-1B, cmlA1, sul3, dfrA12	/	/	Not found
23SAL116	S. Typhimurium	Clinical	Male	66-00-00	ST19	AMP-SXT-CHL-TET, 32	MDR	aadA1, aadA2, blaTEM-1B, cmlA1, floR, qnrS1, sul2, sul3, tet(A), tet(M), dfrA12	/	/	Not found
23SAL094	S. Typhimurium	Clinical	Female	02-01-00	ST19	AMP-CHL-TET, 16	/	blaTEM-1B, floR, qnrS1, sul2, tet(M), tet(A)	/	/	Not found
23SAL017	S. Typhimurium	Clinical	Male	00-01-00	ST19	AMP-SXT-CHL-TET-CFZ, 32	MDR	aadA1, aadA2, blaTEM-1B, cmlA1, floR, qnrS1, sul2, sul3, tet(A), tet(M), dfrA12	/	/	Not found
23SAL073	S. Typhimurium	Clinical	Male	62-00-00	ST19	AMP-AMS-CHL, 8	/	blaTEM-1B, floR, qnrS1, sul2, tet(M)	/	/	Not found
23SAL210	S. Typhimurium	Clinical	Male	52-00-00	ST19	AMP-SXT-CHL-TET, 16	MDR	blaTEM-1B, floR, sul2, tet(A), tet(M)	/	/	Not found
23SAL063	S. Typhimurium	Clinical	Male	68-00-00	ST19	AMP-SXT-CHL-TET, 16	MDR	aadA1, aadA2, blaTEM-1B, cmlA1, floR, qnrS1, sul2, sul3, tet(A), tet(M), dfrA12	/	/	Not found
23SAL053	S. Typhimurium	Clinical	Male	66-00-00	ST19	AMP-AMS-SXT-CHL-TET-CAZ-CFZ-CPM-CTX, 16	MDR	aadA1, aadA2, blaCTX-M-24, blaTEM-1B, cmlA1, floR, qnrS1, sul2, sul3, tet(A), tet(M), dfrA12	/	/	IncI1-I(Alpha)
23SAL048	S. Typhimurium	Clinical	Female	32-00-00	ST19	AMP-SXT-CHL-TET, 32	MDR	aadA1, aadA2, blaTEM-1B, cmlA1, floR, qnrS1, sul2, sul3, tet(A), tet(M), dfrA12	/	/	Not found
23SAL166	S. Typhimurium monophasic variant	Clinical	Male	27-00-00	ST34	AMP-AMS-CIP-CHL-NAL-GEN-TET, 16	MDR	aph(4)-Ia, aac(3)-IV, aac(6')-Ib-cr, blaOXA-1, catB3, floR, ARR-3, sul2, sul1, tet(B)	p.D87Y	/	IncHI2, IncHI2A
23SAL005	S. Typhimurium monophasic variant	Clinical	Male	61-00-00	ST34	AMP-CIP-SXT-CHL-GEN-TET, >32	MDR	aph(3'')-Ib, aadA17, aac(3)-IId, blaTEM-1B, lnu(F), floR, qnrS1, sul2, tet(B), tet(A)	/	/	IncQ1
23SAL054	S. Typhimurium monophasic variant	Clinical	Female	01-04-00	ST34	AMP-AMS-CHL-GEN-TET-CFZ-CTX-CT-POL, >32	MDR	aph(4)-Ia, aac(3)-IV, aph(6)-Id, aph(3'')-Ib, aph(3')-Ia, blaCTX-M-14, blaTEM-1B, mcr-1.1, fosA3, floR, tet(B), tet(M)	/	/	Col440II, IncHI2, IncHI2A, IncN, IncQ1
23SAL064	S. Typhimurium monophasic variant	Clinical	Male	00-10-14	ST34	AMP-TET, >32	/	aph(6)-Id, aph(3'')-Ib, blaTEM-1B, sul2, tet(B)	/	/	IncQ1
23SAL032	S. Typhimurium monophasic variant	Clinical	Female	00-06-15	ST34	----------------, >32	/	aph(6)-Id, aph(3'')-Ib, blaTEM-1B, sul2, tet(B)	/	/	IncQ1
23SAL075	S. Typhimurium monophasic variant	Clinical	Male	00-09-22	ST34	AMP-AMS-TET-CAZ-CFZ-CPM-CTX, >32	MDR	aph(6)-Id, aph(3'')-Ib, blaCTX-M-55, blaTEM-1B, sul2, tet(B)	/	/	IncI1-I(Alpha), IncQ1
23SAL069	S. Typhimurium monophasic variant	Clinical	Male	01-04-00	ST34	AMP-AMS-SXT-CHL-TET-CFZ-CTX, >32	MDR	aph(4)-Ia, aph(3')-Ia, aac(3)-IV, blaCTX-M-65, blaOXA-10, blaTEM-1B, lnu(F), floR, cmlA1, qnrS1, ARR-2, sul2, tet(B)	/	/	IncHI2, IncHI2A, IncQ1
23SAL103	S. Typhimurium monophasic variant	Clinical	Female	27-00-00	ST34	AMP-AMS-SXT-CHL-GEN-TET-CFZ-CTX, >32	MDR	aph(4)-Ia, aph(3')-Ia, aac(3)-IV, blaOXA-10, blaTEM-1B, lnu(F), floR, cmlA1, qnrS1, ARR-2, sul2	/	/	IncHI2, IncHI2A, IncQ1
23SAL091	S. Typhimurium monophasic variant	Clinical	Male	01-02-00	ST34	AMP-AMS-SXT-CHL-GEN-TET--CFZ-CTX, >32	MDR	aph(4)-Ia, aph(3')-Ia, aac(3)-IV, blaOXA-10, blaCTX-M-65, blaTEM-1B, lnu(F), floR, cmlA1, qnrS1, ARR-2, sul2	/	/	IncHI2, IncHI2A, IncQ1
23SAL003	S. Typhimurium monophasic variant	Clinical	Male	01-03-00	ST34	AMP-SXT-CHL-TET, >32	MDR	aadA2, aadA1, aph(6)-Id, aph(3'')-Ib, blaTEM-1B, cmlA1, tet(M), tet(B), dfrA12	/	/	IncFIB(AP001918), IncQ1
23SAL093	S. Typhimurium monophasic variant	Clinical	Male	00-11-27	ST34	AMP-AMS-SXT-CHL-GEN-TET-CFZ-CTX, >32	MDR	aph(4)-Ia, aph(3')-Ia, aac(3)-IV, blaCTX-M-65, blaOXA-10, blaTEM-1B, lnu(F), floR, cmlA1, qnrS1, ARR-2, sul3, sul2	/	/	IncHI2, IncHI2A, IncQ1
23SAL090	S. Typhimurium monophasic variant	Clinical	Female	06-00-00	ST34	AMP-AMS-SXT-CHL-GEN-TET--CFZ-CTX, >32	MDR	aph(4)-Ia, aph(3')-Ia, aac(3)-IV, aadA2b, blaCTX-M-65, blaOXA-10, blaTEM-1B, lnu(F), floR, qnrS1, ARR-2, sul3, sul2, tet(B)	/	/	IncHI2, IncHI2A, IncQ1
23SAL077	S. Typhimurium monophasic variant	Clinical	Female	01-06-00	ST34	AMP-AMS-SXT-CHL-TET--CFZ-CPM-CTX, >32	MDR	aadA2b, blaCTX-M-65, blaOXA-10, floR, qnrS1, sul3	/	/	IncHI2, IncHI2A
23SAL058	S. Typhimurium monophasic variant	Clinical	Male	01-00-00	ST34	AMP-AMS--SXT-CHL-TET-CFZ-CTX, >32	MDR	aph(6)-Id, aph(3'')-Ib, aadA2b, blaCTX-M-65, blaOXA-10, blaTEM-1B, floR, qnrS1, sul3, sul2, tet(B)	/	/	IncHI2, IncHI2A, IncQ1
23SAL222	S. Typhimurium monophasic variant	Clinical	Female	00-11-00	ST34	AMP-AMS-SXT-CHL-GEN-TET, >32	MDR	aph(4)-Ia, aph(3')-Ia, aac(3)-IV, blaOXA-10, lnu(F), qnrS1, tet(B)	/	/	Not found
23SAL196	S. Typhimurium monophasic variant	Clinical	Male	57-00-00	ST34	AMP-AMS--SXT-CHL-GEN-TET, >32	MDR	aph(4)-Ia, aph(3')-Ia, aac(3)-IV, blaOXA-10, lnu(F), qnrS1, tet(B)	/	/	Not found
23SAL140	S. Typhimurium monophasic variant	Clinical	Female	00-08-00	ST34	AMP-AMS-SXT-CHL-TET, >32	MDR	aadA1, aph(6)-Id, aph(3'')-Ib, blaOXA-10, floR, cmlA1, qnrS1, ARR-2, sul2, dfrA14	/	/	IncHI2, IncHI2A, IncQ1
23SAL218	S. Typhimurium monophasic variant	Clinical	Male	01-05-00	ST34	AMP-AMS-SXT-CHL-GEN-TET-CFZ-CTX, >32	MDR	aph(4)-Ia, aph(3')-Ia, aac(3)-IV, blaCTX-M-65, lnu(F), qnrS1	/	/	Not found
23SAL192	S. Typhimurium monophasic variant	Clinical	Male	00-08-26	ST34	AMP-AMS-SXT-CHL-GEN-TET-CFZ-CTX, >32	MDR	aph(4)-Ia, aph(3')-Ia, aac(3)-IV, blaCTX-M-65, lnu(F), qnrS1	/	/	Not found
23SAL170	S. Typhimurium monophasic variant	Clinical	Male	28-00-00	ST34	AMP-AMS-CIP-CHL-GEN-TET-CFZ-CTX, >32	MDR	aph(4)-Ia, aph(3')-Ia, aac(3)-IV, aadA22, blaCTX-M-65, lnu(F), floR, qnrS1, sul2, tet(B)	/	/	IncHI2, IncHI2A, IncQ1
23SAL072	S. Typhimurium monophasic variant	Clinical	Male	01-06-00	ST34	AMP-AMS-SXT-CHL-GEN-TET-CFZ-CTX, >32	MDR	aph(4)-Ia, aph(3')-Ia, aac(3)-IV, blaOXA-10, blaCTX-M-65, lnu(F), floR, cmlA1, qnrS1, ARR-2, sul2, tet(B)	/	/	IncHI2, IncHI2A, IncQ1
23SAL012	S. Typhimurium monophasic variant	Clinical	Female	59-00-00	ST34	AMP-AMS-CHL-TET-CFZ-CTX, >32	MDR	aph(6)-Id, aph(3'')-Ib, aadA1, blaCTX-M-65, blaOXA-16, blaTEM-1B, floR, cmlA1, qnrS1, ARR-2, sul2, tet(B), dfrA14	/	/	IncHI2, IncHI2A, IncQ1
23SAL023	S. Typhimurium monophasic variant	Clinical	Male	01-01-00	ST34	AMP-AMS-CHL-TET-CFZ-CTX, 16	MDR	aadA1, blaCTX-M-65, blaOXA-10, blaTEM-1B, floR, cmlA1, qnrS1, ARR-2, dfrA14	/	/	IncHI2, IncHI2A
23SAL010	S. Typhimurium monophasic variant	Clinical	Male	00-01-17	ST34	AMP-AMS-CHL-TET-CFZ-CTX, >32	MDR	aph(6)-Id, aph(3'')-Ib, aadA1, aadA1, blaCTX-M-65, blaOXA-10, blaTEM-1B, floR, cmlA1, qnrS1, ARR-2, sul2, dfrA14	/	/	IncHI2, IncHI2A, IncQ1
23SAL189	S. Typhimurium monophasic variant	Clinical	Male	00-10-16	ST34	AMP-AMS-CIP-SXT-CHL-NAL-GEN-TET-CAZ-CFZ-CPM-CTX, >32	MDR	aadA1, blaCTX-M-65, blaOXA-10, cmlA1, qnrS1, ARR-2, dfrA14	/	/	Not found
23SAL009	S. Typhimurium monophasic variant	Clinical	Male	00-07-20	ST34	AMP-AMS-SXT-CHL-GEN-TET-CFZ-CTX, >32	MDR	aph(4)-Ia, aph(3')-Ia, aac(3)-IV, blaCTX-M-65, blaOXA-10, blaTEM-1B, lnu(F), floR, cmlA1, qnrS1, ARR-2, sul2	/	/	IncHI2, IncHI2A, IncQ1
23SAL068	S. Typhimurium monophasic variant	Clinical	Male	01-04-00	ST34	AMP-TET, >32	/	aph(6)-Id, aph(3'')-Ib, blaTEM-1B, sul2, tet(B)	/	/	ColpEC648, IncQ1
23SAL061	S. Typhimurium monophasic variant	Clinical	Female	01-10-00	ST34	AMP-TET, >32	/	aph(6)-Id, aph(3'')-Ib, blaTEM-1B, sul2, tet(B)	/	/	ColpEC648, IncQ1
23SAL204	S. Typhimurium monophasic variant	Clinical	Male	01-08-00	ST34	AMP-AMS-SXT-CHL-GEN-TET-CFZ, >32	MDR	aph(4)-Ia, aph(3')-Ia, aac(3)-IV, aadA2b, blaOXA-10, blaTEM-1B, lnu(F), qnrS1	/	/	Not found
23SAL109	S. Typhimurium monophasic variant	fresh pork	/	/	ST34	AMP-AMS-TET, >32	/	aph(6)-Id, aph(3'')-Ib, blaTEM-1B, sul2, tet(B)	/	/	Col(pHAD28), ColRNAI, IncQ1
23SAL220	S. Typhimurium monophasic variant	Clinical	Male	01-09-00	ST34	AZM-AMP-AMS-AMC-SXT-CHL-TET-CAZ-CFX-CFZ-CTX, >32	MDR	aph(3')-Ia	/	/	Not found
23SAL171	S. Typhimurium monophasic variant	Clinical	Male	05-00-00	ST34	AMP-AMS-SXT-CHL-GEN-TET, >32	MDR	aph(4)-Ia, aph(3')-Ia, aac(3)-IV, blaOXA-10, blaTEM-1B, lnu(F), floR, cmlA1, qnrS1, ARR-2, sul2, tet(B)	/	/	IncHI2, IncHI2A, IncQ1
23SAL212	S. Typhimurium monophasic variant	Clinical	Male	01-07-08	ST34	AMP-TET, 16	/	blaTEM-1B, tet(B)	/	/	Not found
23SAL194	S. Typhimurium monophasic variant	Clinical	Female	01-09-00	ST34	AZM-AMP-CHL-NAL-TET, 16	MDR	aph(6)-Id, aph(3'')-Ib, blaTEM-1B	p.S83F	/	Not found
23SAL214	S. Typhimurium monophasic variant	Clinical	Male	00-09-16	ST34	AMP-AMS-SXT-TET-CFZ, >32	MDR	aph(3')-Ia, blaTEM-1B, tet(B)	/	/	Not found
23SAL134	S. Typhimurium monophasic variant	Clinical	Male	03-09-00	ST34	TET, 8	/	tet(B)	/	/	Not found
23SAL159	S. Typhimurium monophasic variant	Clinical	Female	53-00-00	ST34	AMP-AMS--SXT-CHL-TET, >32	MDR	qnrS1	/	/	Col(pHAD28), p0111
23SAL146	S. Typhimurium monophasic variant	Clinical	Male	00-08-00	ST34	AMP-AMS-SXT-CHL-TET, >32	MDR	blaTEM-1B, floR, qnrS1	/	/	Col(pHAD28)
23SAL047	S. Typhimurium monophasic variant	Clinical	Female	75-00-00	ST34	AMP-SXT-CHL-TET, >32	MDR	aph(6)-Id, aph(3'')-Ib, blaTEM-1B, floR, qnrS1, sul2, dfrA14	/	/	IncQ1, p0111
23SAL205	S. Typhimurium monophasic variant	Clinical	Female	01-09-00	ST34	AMP-AMS-SXT-CHL-TET, >32	MDR	floR, qnrS1	/	/	Not found
23SAL082	S. Typhimurium monophasic variant	Clinical	Male	01-10-00	ST34	AMP-AMS-SXT-CHL-TET-CAZ-CFZ-CPM-CTX, >32	MDR	blaCTX-M-55, floR, qnrS1, dfrA14	/	/	IncI1-I(Alpha), IncQ1, p0111
23SAL099	S. Typhimurium monophasic variant	Clinical	Male	02-02-00	ST34	AMP-AMS-TET-CAZ-CFZ-CPM-CTX, >32	MDR	aph(6)-Id, aph(3'')-Ib, blaCTX-M-24, blaTEM-1B, sul2, tet(B)	/	/	IncP1, IncQ1
23SAL208	S. Typhimurium monophasic variant	Clinical	Female	04-00-00	ST34	AMP-CHL-TET, >32	/	blaTEM-1B, qnrS1	/	/	Not found
23SAL149	S. Typhimurium monophasic variant	Clinical	Female	00-08-00	ST34	AMP-CHL-TET, >32	/	blaTEM-1B, qnrS1	/	/	IncFIA(HI1)
23SAL151	S. Typhimurium monophasic variant	Clinical	Female	58-00-00	ST34	AMP-SXT-CHL-TET, >32	MDR	blaTEM-1B, qnrS1, tet(B)	/	/	p0111
23SAL086	S. Typhimurium monophasic variant	Clinical	Male	03-00-00	ST34	AMP-SXT-CHL-TET, >32	MDR	blaTEM-1B, floR, qnrS1, dfrA14	/	/	ColpEC648, IncQ1, p0111
23SAL055	S. Typhimurium monophasic variant	Clinical	Female	55-00-00	ST34	AMP-SXT-CHL-TET, >32	MDR	aph(6)-Id, aph(3'')-Ib, blaTEM-1B, floR, qnrS1, sul2, dfrA14	/	/	ColpEC648, p0111
23SAL175	S. Typhimurium monophasic variant	Clinical	Male	79-00-00	ST34	AMP-SXT-TET, >32	/	blaTEM-1B, qnrS1, tet(A), tet(B), dfrA14	/	/	ColpEC648, IncQ1, p0111
23SAL056	S. Typhimurium monophasic variant	Clinical	Male	60-00-00	ST34	AMP-AMS-CIP-SXT-TET-CFZ, >32	MDR	blaTEM-1B, qnrS1, tet(A), tet(B), dfrA14	/	/	ColpEC648, IncQ1, p0111
23SAL186	S. Typhimurium monophasic variant	Clinical	Female	00-11-09	ST34	AMP-SXT-CHL-TET, >32	MDR	blaTEM-1B, qnrS1	/	/	p0111
23SAL142	S. Typhimurium monophasic variant	Clinical	Male	04-00-00	ST34	AZM-AMP-AMS-CIP-SXT-CHL-NAL-GEN-TET-CAZ-CFZ-CPM-CTX, >32	MDR	aph(3'')-Ib, aac(3)-IId, aph(3')-Ia, aph(6)-Id, blaCTX-M-55, qnrS1, ARR-2, sul2, tet(B), dfrA14	/	/	Not found
23SAL123	S. Typhimurium monophasic variant	Clinical	Female	00-11-00	ST34	AMP-AMS-SXT-CHL-GEN-TET-CAZ-CFZ-CPM-CTX, >32	MDR	aadA16, aph(3'')-Ib, aac(3)-IId, aadA22, aph(3')-Ia, aph(6)-Id, blaCTX-M-55, blaLAP-2, blaTEM-1B, lnu(F), floR, qnrS1, sul1, sul2, sul3, tet(A), tet(B), dfrA27	/	/	IncFIA(HI1), IncHI2, IncHI2A, IncQ1, IncR
23SAL195	S. Typhimurium monophasic variant	Clinical	Female	01-01-00	ST34	AMP-SXT-TET, >32	/	aadA16, blaTEM-1B, ARR-3, sul1, tet(B), dfrA27	/	/	Not found
23SAL107	S. Typhimurium monophasic variant	fresh pork	/	/	ST34	AMP-SXT-CHL-TET, >32	MDR	aadA16, aph(6)-Id, aph(3'')-Ib, blaTEM-1B, floR, ARR-3, sul1, sul2, tet(B), dfrA27	/	/	IncFIA(HI1), IncQ1, IncR, IncY,
23SAL147	S. Typhimurium monophasic variant	Clinical	Male	01-00-00	ST34	AMP, >32	/	blaTEM-1B	/	/	Not found
23SAL008	S. Typhimurium monophasic variant	Clinical	Male	64-00-00	ST34	CIP-SXT-CHL-TET, >32	MDR	aadA16, aac(6')-Ib-cr, aph(6)-Id, aph(3'')-Ib, floR, qnrB6, ARR-3, sul1, sul1, sul2, tet(B), dfrA27	/	/	IncFIA(HI1), IncQ1, IncR
23SAL067	S. Typhimurium monophasic variant	Clinical	Male	00-09-14	ST34	AMP-CIP-SXT-CHL-NAL-TET, >32	MDR	aadA16, aac(6')-Ib-cr, aph(6)-Id, aph(3'')-Ib, blaTEM-1B, floR, qnrB6, ARR-3, sul1, sul1, sul2, tet(B), dfrA27	/	/	IncFIA(HI1), IncQ1, IncR
23SAL213	S. Typhimurium monophasic variant	Clinical	Male	44-00-00	ST34	AMP-AMS-SXT-CHL-TET-CFZ-CTX, >32	MDR	aph(3')-Ia, aph(4)-Ia, blaCTX-M-65, blaTEM-1B, lnu(F), qnrS1	/	/	IncQ1
23SAL087	S. Typhimurium monophasic variant	Clinical	Female	01-02-00	ST34	AMP-SXT-CHL-TET, >32	MDR	aadA16, aac(6')-Ib-cr, aph(6)-Id, aph(3'')-Ib, blaTEM-1B, floR, aac(6')-Ib-cr, ARR-3, sul1, sul2, tet(B), dfrA27, qacE	/	/	IncFIA(HI1), IncQ1, IncR
23SAL083	S. Typhimurium monophasic variant	Clinical	Male	09-00-00	ST34	AMP-TET, >32	/	aph(6)-Id, aph(3'')-Ib, blaTEM-1B, sul2, tet(B)	/	/	ColpEC648, IncQ1
23SAL145	S. Typhimurium monophasic variant	Clinical	Male	01-07-00	ST34	SXT-CHL, >32	/	aadA16, ARR-3, sul1, dfrA27	/	/	Not found
23SAL131	S. Typhimurium monophasic variant	Clinical	Female	02-00-00	ST34	AMP-AMS-TET, >32	/	aph(6)-Id, aph(3'')-Ib, blaTEM-1B, sul2, tet(B), bleO	/	/	IncQ1, IncY
23SAL130	S. Typhimurium monophasic variant	Clinical	Male	01-04-00	ST34	AMP-TET, >32	/	aph(6)-Id, aph(3'')-Ib, blaTEM-1B, sul2, tet(B), bleO	/	/	IncQ1, IncY
23SAL060	S. Typhimurium monophasic variant	Clinical	Male	00-08-12	ST34	AMP-AMS--SXT-CHL-TET-CAZ-CFZ-CPM-CTX, >32	MDR	aadA16, aac(6')-Ib-cr, aph(6)-Id, aph(3'')-Ib, blaCTX-M-55, blaTEM-1B, floR, ARR-3, sul1, sul2, tet(B), dfrA27	/	/	IncFIA(HI1), IncI1-I(Alpha), IncQ1, IncR,
23SAL059	S. Typhimurium monophasic variant	Clinical	Female	00-07-18	ST34	TET, >32	/	aph(6)-Id, aph(3'')-Ib, sul2, tet(B)	/	/	IncQ1
23SAL021	S. Typhimurium monophasic variant	Clinical	Male	04-00-00	ST34	AMP-SXT-CHL-TET, 32	MDR	aadA16, aac(6')-Ib-cr, blaTEM-1B, floR, ARR-3, sul1, tet(B), dfrA27	/	/	IncFIA(HI1), IncR
23SAL037	S. Typhimurium monophasic variant	Clinical	Male	47-00-00	ST34	AMP-SXT-CHL-TET, >32	MDR	aadA16, aac(6')-Ib-cr, aph(6)-Id, aph(3'')-Ib, blaTEM-1B, floR, ARR-3, sul1, sul2, tet(B), dfrA27	/	/	Col(pHAD28), Col440I, IncFIA(HI1), IncQ1, IncR
23SAL191	S. Typhimurium monophasic variant	Clinical	Male	02-00-00	ST34	AZM-AMP-AMS-SXT-TET-CFZ-CPM-CTX, >32	MDR	blaCTX-M-14, fosA3, qnrS1, tet(B)	/	/	Not found
23SAL096	S. Typhimurium monophasic variant	Clinical	Male	00-10-00	ST34	AMP-SXT-CHL-TET, >32	MDR	aadA16, aac(6')-Ib-cr, aph(6)-Id, aph(3'')-Ib, blaTEM-1B, floR, ARR-3, sul1, sul2, tet(B), dfrA27	/	/	IncFIA(HI1), IncQ1, IncR
23SAL129	S. Typhimurium monophasic variant	Clinical	Male	42-10-00	ST34	AMP-SXT-CHL-TET, >32	MDR	aadA16, aac(6')-Ib-cr, aph(6)-Id, aph(3'')-Ib, blaTEM-1B, floR, ARR-3, sul1, sul2, tet(B), dfrA27	/	/	IncFIA(HI1), IncQ1, IncR
23SAL084	S. Typhimurium monophasic variant	Clinical	Male	01-02-00	ST34	AMP-AMS--TET-CAZ-CFZ-CPM-CTX, >32	MDR	aph(6)-Id, aph(3'')-Ib, blaCTX-M-55, blaTEM-1B, sul2, tet(B)	/	/	ColpVC, IncI1-I(Alpha), IncQ1
23SAL025	S. Typhimurium monophasic variant	Clinical	Female	20-06-00	ST34	AMP-SXT-CHL-TET, >32	MDR	aadA16, aac(6')-Ib-cr, aph(6)-Id, aph(3'')-Ib, blaTEM-1B, floR, ARR-3, sul1, sul2, tet(B), dfrA27	/	/	IncFIA(HI1), IncQ1, IncR
23SAL097	S. Typhimurium monophasic variant	Clinical	Female	01-00-00	ST34	AMP-SXT-CHL-TET, >32	MDR	aadA16, aac(6')-Ib-cr, aph(6)-Id, aph(3'')-Ib, blaTEM-1B, floR, ARR-3, sul1, sul2, tet(B), dfrA27	/	/	IncFIA(HI1), IncQ1, IncR
23SAL007	S. Typhimurium monophasic variant	Clinical	Male	43-00-00	ST34	AMP-SXT-CHL-TET, >32	MDR	blaTEM-1B, floR, qnrS1, tet(B), dfrA14	/	/	IncQ1, p0111
23SAL004	S. Typhimurium monophasic variant	Clinical	Male	03-00-00	ST34	AMP-CHL-TET, >32	/	aph(6)-Id, aph(3'')-Ib, blaTEM-1B, floR, qnrS1	/	/	IncI1-I(Alpha), IncQ1, p0111
23SAL022	S. Typhimurium monophasic variant	Clinical	Male	75-00-00	ST34	AMP-CIP-SXT-CHL-NAL-TET, >32	MDR	aadA16, aac(6')-Ib-cr, aph(3'')-Ib, blaTEM-1B, floR, catA2, qnrB6, OqxB, OqxA, ARR-3, sul1, sul1, sul2, tet(A), tet(D), dfrA27, bleO,	/	/	IncQ1, p0111, pKPC-CAV1321
23SAL028	S. Typhimurium monophasic variant	Clinical	Female	36-00-00	ST34	AMP-AMS-CHL-TET-CFZ, >32	MDR	aph(6)-Id, aph(3'')-Ib, blaTEM-1B, floR, sul2, tet(A), tet(B)	/	/	IncFIA, IncFII, IncQ1
23SAL081	S. Typhimurium monophasic variant	Clinical	Male	02-01-00	ST34	AMP-AMS-SXT-CHL-TET, >32	MDR	aadA1, aadA1, aph(6)-Id, aph(3'')-Ib, blaOXA-10, blaTEM-1B, floR, cmlA1, qnrS1, ARR-2, sul2, tet(B), dfrA14	/	/	IncHI2, IncHI2A, IncQ1, IncY,
23SAL177	S. Typhimurium monophasic variant	Clinical	Male	50-00-00	ST34	AMP-AMS-CHL-TET, >32	MDR	blaTEM-1B, floR, qnrS1	/	/	Not found
23SAL181	S. Typhimurium monophasic variant	Clinical	Male	31-00-00	ST34	AMP-TET, >32	/	blaTEM-1B, tet(B)	/	/	Not found
23SAL193	S. Typhimurium monophasic variant	Clinical	Male	81-00-00	ST34	AMP-AMS-TET-CFZ-CPM-CTX, >32	MDR	blaTEM-1B, tet(B)	/	/	Not found
23SAL202	S. Typhimurium monophasic variant	Clinical	Male	01-04-00	ST34	AMP-AMS-SXT-CHL-GEN-TET, >32	MDR	aph(4)-Ia, aph(3')-Ia, aac(3)-IV, aph(6)-Id, aph(3'')-Ib, blaOXA-10, blaTEM-1B, lnu(F), qnrS1	/	/	Not found
23SAL203	S. Typhimurium monophasic variant	Clinical	Male	00-10-27	ST34	AMP-AMS-CIP-CHL-GEN-TET, 32	MDR	aac(6')-Ib-cr, blaOXA-1, catB3, qnrS2, ARR-3, tet(A), bleO	/	/	Not found
23SAL206	S. Typhimurium monophasic variant	Clinical	Female	00-08-23	ST34	AMP-AMS-CIP-SXT-CHL-NAL-TET, >32	MDR	blaTEM-1B, tet(B)	/	/	Not found
				MDR		134
