# Supplementary material for: Prevalence and Antimicrobial Resistance Diversity of Salmonella Isolates in Jiaxing City, China
Source: Antibiotics (Basel). 2024 May 14;13(5):443. doi: 10.3390/antibiotics13050443 (PMC11117378; doi:10.3390/antibiotics13050443)
Supplement: Supplementary file 1 [file antibiotics-13-00443-s001.zip › antibiotics-2985221-supplementary/Table S2.xlsx]

## Sheet: Sheet1
Strain	AZM	AMP	AMS	AMC	CZA	CIP	SXT	CHL	NAL	GEN	AMI	TET	CAZ	CFX	CFZ	CPM	CTX	CT	POL	IPM	MEM	ETP	STR
23SAL001	4	>64	16	8	<=0.25	0.5	>8	>64	8	<=1	<=4	>32	<=0.5	2	8	<=1	<=0.25	0.5	0.5	<=0.25	<=0.12	<=0.25	32
23SAL002	>64	>64	64	8	<=0.25	<=0.015	<=0.25	16	4	>32	<=4	4	4	2	>32	16	>16	0.25	0.25	<=0.25	<=0.12	<=0.25	>32
23SAL003	4	>64	16	8	<=0.25	0.03	>8	>64	8	<=1	<=4	>32	<=0.5	4	4	<=1	<=0.25	0.5	0.5	<=0.25	<=0.12	<=0.25	>32
23SAL004	8	>64	16	8	0.5	0.06	<=0.25	>64	8	<=1	<=4	>32	<=0.5	2	4	<=1	<=0.25	0.5	0.5	<=0.25	<=0.12	<=0.25	>32
23SAL005	8	>64	16	8	<=0.25	1	>8	>64	16	>32	<=4	>32	<=0.5	16	4	<=1	0.5	0.5	0.5	<=0.25	<=0.12	<=0.25	>32
23SAL006	4	<=1	<=1	<=2	<=0.25	0.25	<=0.25	8	>64	<=1	<=4	2	<=0.5	2	2	<=1	<=0.25	0.25	1	<=0.25	<=0.12	<=0.25	8
23SAL007	4	>64	16	8	<=0.25	0.5	>8	>64	16	<=1	<=4	>32	<=0.5	4	4	<=1	<=0.25	0.5	0.25	<=0.25	<=0.12	<=0.25	>32
23SAL008	4	<=1	<=1	<=2	<=0.25	1	>8	>64	16	<=1	<=4	>32	<=0.5	8	2	<=1	<=0.25	0.25	0.25	<=0.25	<=0.12	<=0.25	>32
23SAL009	4	>64	64	16	0.5	0.5	>8	>64	8	16	<=4	>32	4	8	>32	2	>16	0.5	0.25	<=0.25	<=0.12	<=0.25	>32
23SAL010	4	>64	64	8	0.5	0.5	<=0.25	>64	16	<=1	<=4	>32	4	4	>32	4	>16	0.25	0.5	<=0.25	<=0.12	<=0.25	>32
23SAL011	4	>64	16	8	<=0.25	0.5	<=0.25	8	>64	<=1	<=4	>32	<=0.5	4	4	<=1	<=0.25	0.25	0.25	<=0.25	<=0.12	<=0.25	>32
23SAL012	4	>64	64	8	0.5	0.5	<=0.25	>64	16	<=1	<=4	>32	4	4	>32	4	>16	0.5	0.5	<=0.25	<=0.12	<=0.25	>32
23SAL013	4	<=1	<=1	<=2	<=0.25	0.5	<=0.25	4	>64	<=1	<=4	2	<=0.5	4	2	<=1	<=0.25	0.25	0.25	<=0.25	<=0.12	<=0.25	16
23SAL014	8	>64	>64	16	0.5	<=0.015	>8	8	4	<=1	<=4	>32	1	8	16	<=1	<=0.25	0.5	0.25	<=0.25	<=0.12	<=0.25	>32
23SAL015	4	>64	32	8	<=0.25	0.25	<=0.25	8	>64	<=1	<=4	2	<=0.5	2	4	<=1	<=0.25	1	1	<=0.25	<=0.12	<=0.25	>32
23SAL016	4	>64	16	8	<=0.25	0.5	>8	>64	16	<=1	<=4	4	<=0.5	4	8	<=1	<=0.25	0.5	0.5	<=0.25	<=0.12	<=0.25	32
23SAL017	4	>64	16	8	<=0.25	0.5	>8	>64	8	<=1	<=4	>32	<=0.5	8	8	<=1	<=0.25	0.5	0.5	<=0.25	<=0.12	<=0.25	32
23SAL018	4	<=1	<=1	<=2	0.5	<=0.015	<=0.25	8	4	<=1	<=4	2	<=0.5	4	2	<=1	<=0.25	0.5	0.25	<=0.25	<=0.12	<=0.25	16
23SAL019	4	>64	32	8	<=0.25	0.5	>8	>64	4	16	<=4	>32	2	4	>32	2	>16	0.5	0.5	<=0.25	<=0.12	<=0.25	>32
23SAL020	4	>64	32	8	0.5	0.5	>8	>64	8	<=1	<=4	2	<=0.5	2	2	<=1	<=0.25	0.5	0.5	<=0.25	<=0.12	<=0.25	16
23SAL021	4	>64	16	4	<=0.25	0.06	>8	>64	4	<=1	<=4	>32	<=0.5	2	2	<=1	<=0.25	0.5	0.25	<=0.25	<=0.12	<=0.25	32
23SAL022	4	>64	16	8	<=0.25	1	>8	>64	32	<=1	<=4	>32	<=0.5	2	4	<=1	<=0.25	0.5	0.25	<=0.25	<=0.12	<=0.25	>32
23SAL023	4	>64	32	8	<=0.25	0.5	<=0.25	>64	16	<=1	<=4	>32	4	4	>32	2	>16	0.25	0.25	<=0.25	<=0.12	<=0.25	16
23SAL024	>64	>64	32	16	0.5	1	<=0.25	8	16	<=1	<=4	>32	<=0.5	4	2	<=1	<=0.25	0.5	0.25	<=0.25	<=0.12	<=0.25	>32
23SAL025	4	>64	16	8	<=0.25	0.06	>8	>64	4	<=1	<=4	>32	<=0.5	4	4	<=1	<=0.25	0.25	0.25	<=0.25	<=0.12	<=0.25	>32
23SAL026	4	>64	32	8	<=0.25	0.25	<=0.25	8	>64	<=1	<=4	2	<=0.5	4	4	<=1	<=0.25	4	1	<=0.25	<=0.12	<=0.25	>32
23SAL027	4	>64	32	8	<=0.25	0.25	<=0.25	4	>64	<=1	<=4	2	<=0.5	2	4	<=1	<=0.25	2	1	<=0.25	<=0.12	<=0.25	>32
23SAL028	4	>64	64	8	0.5	<=0.015	<=0.25	>64	4	<=1	<=4	>32	<=0.5	4	8	<=1	<=0.25	0.5	0.5	<=0.25	<=0.12	<=0.25	>32
23SAL029	8	<=1	<=1	<=2	<=0.25	0.03	<=0.25	8	4	<=1	<=4	2	<=0.5	4	2	<=1	<=0.25	0.5	0.25	<=0.25	<=0.12	<=0.25	8
23SAL030	4	>64	16	8	0.5	0.25	<=0.25	8	>64	>32	<=4	2	<=0.5	4	16	<=1	<=0.25	1	1	<=0.25	<=0.12	<=0.25	<=4
23SAL031	8	>64	64	16	0.5	0.12	2	8	>64	<=1	<=4	2	<=0.5	4	8	<=1	<=0.25	1	1	<=0.25	<=0.12	<=0.25	32
23SAL032	4	2	<=1	<=2	<=0.25	0.5	<=0.25	8	8	<=1	<=4	4	<=0.5	4	4	<=1	<=0.25	0.5	0.5	<=0.25	<=0.12	<=0.25	>32
23SAL033	4	<=1	<=1	<=2	<=0.25	<=0.015	<=0.25	8	4	<=1	<=4	2	<=0.5	2	2	<=1	<=0.25	0.25	0.25	<=0.25	<=0.12	<=0.25	8
23SAL035	<=2	>64	16	8	<=0.25	0.25	<=0.25	8	>64	<=1	<=4	>32	<=0.5	8	4	<=1	<=0.25	0.25	1	<=0.25	<=0.12	<=0.25	>32
23SAL036	<=2	<=1	<=1	<=2	<=0.25	0.5	<=0.25	>64	8	<=1	<=4	>32	<=0.5	2	2	<=1	<=0.25	0.25	0.25	<=0.25	<=0.12	<=0.25	>32
23SAL037	4	>64	16	8	<=0.25	0.06	>8	>64	4	<=1	<=4	>32	<=0.5	2	2	<=1	<=0.25	0.25	0.25	<=0.25	<=0.12	<=0.25	>32
23SAL040	4	2	2	<=2	<=0.25	<=0.015	<=0.25	16	4	<=1	<=4	>32	<=0.5	16	2	<=1	<=0.25	0.5	0.25	<=0.25	<=0.12	<=0.25	8
23SAL042	8	>64	32	16	0.5	<=0.015	>8	16	4	<=1	<=4	>32	1	8	8	<=1	<=0.25	0.5	0.25	<=0.25	<=0.12	<=0.25	16
23SAL043	4	>64	16	8	<=0.25	0.5	>8	>64	8	<=1	<=4	>32	<=0.5	2	16	<=1	<=0.25	0.5	0.5	<=0.25	<=0.12	<=0.25	32
23SAL045	4	<=1	<=1	<=2	0.5	0.5	2	>64	8	<=1	<=4	32	<=0.5	4	2	<=1	<=0.25	0.5	0.25	<=0.25	<=0.12	<=0.25	16
23SAL046	4	<=1	<=1	<=2	<=0.25	0.03	<=0.25	4	4	<=1	<=4	<=1	<=0.5	4	2	<=1	<=0.25	0.5	0.5	<=0.25	<=0.12	<=0.25	8
23SAL047	4	>64	16	8	<=0.25	0.5	>8	>64	8	<=1	<=4	>32	<=0.5	2	4	<=1	<=0.25	0.5	0.5	<=0.25	<=0.12	<=0.25	>32
23SAL048	4	>64	16	16	<=0.25	0.25	>8	>64	8	<=1	<=4	>32	<=0.5	2	4	<=1	<=0.25	0.25	0.5	<=0.25	<=0.12	<=0.25	32
23SAL049	4	2	2	<=2	0.5	0.03	<=0.25	8	4	<=1	<=4	2	<=0.5	4	2	<=1	<=0.25	1	1	<=0.25	<=0.12	<=0.25	16
23SAL050	64	>64	16	8	<=0.25	1	>8	>64	8	>32	<=4	>32	<=0.5	4	4	<=1	<=0.25	0.25	0.5	<=0.25	<=0.12	<=0.25	>32
23SAL051	64	<=1	<=1	<=2	<=0.25	1	>8	8	16	<=1	<=4	<=1	<=0.5	4	2	<=1	<=0.25	0.25	0.25	<=0.25	<=0.12	<=0.25	8
23SAL052	<=2	>64	8	4	<=0.25	0.5	>8	4	8	2	<=4	<=1	<=0.5	2	2	<=1	<=0.25	0.25	0.25	<=0.25	<=0.12	<=0.25	8
23SAL053	4	>64	32	8	0.5	0.25	>8	>64	8	<=1	<=4	>32	32	2	>32	16	>16	0.5	0.25	<=0.25	<=0.12	<=0.25	16
23SAL054	4	>64	32	8	0.5	0.03	<=0.25	>64	4	16	<=4	>32	2	4	>32	4	>16	8	>4	<=0.25	<=0.12	<=0.25	>32
23SAL055	4	>64	16	8	<=0.25	0.5	>8	>64	16	<=1	<=4	>32	<=0.5	2	4	<=1	0.5	0.5	0.5	<=0.25	<=0.12	<=0.25	>32
23SAL056	4	>64	64	16	0.5	1	>8	8	16	<=1	<=4	>32	<=0.5	2	8	<=1	<=0.25	0.5	0.5	<=0.25	<=0.12	<=0.25	>32
23SAL057	4	>64	64	16	0.5	0.25	0.5	8	>64	<=1	<=4	2	<=0.5	4	4	<=1	<=0.25	0.5	0.5	<=0.25	<=0.12	<=0.25	>32
23SAL058	4	>64	64	16	<=0.25	0.5	>8	>64	16	<=1	<=4	>32	4	2	>32	2	>16	0.5	0.25	<=0.25	<=0.12	<=0.25	>32
23SAL059	4	2	<=1	<=2	<=0.25	0.03	<=0.25	8	4	<=1	<=4	>32	1	2	2	<=1	<=0.25	0.5	0.25	<=0.25	<=0.12	<=0.25	>32
23SAL060	4	>64	32	8	0.5	0.06	>8	>64	4	<=1	<=4	>32	>32	4	>32	32	>16	0.5	0.25	<=0.25	<=0.12	<=0.25	>32
23SAL061	4	>64	16	8	<=0.25	<=0.015	<=0.25	8	4	<=1	<=4	>32	<=0.5	4	4	<=1	<=0.25	0.5	0.5	<=0.25	<=0.12	<=0.25	>32
23SAL062	4	>64	32	8	0.5	0.25	>8	>64	8	<=1	<=4	>32	<=0.5	4	4	<=1	<=0.25	0.25	0.25	<=0.25	<=0.12	<=0.25	32
23SAL063	4	>64	16	8	<=0.25	0.5	>8	>64	8	2	<=4	>32	<=0.5	2	4	<=1	<=0.25	0.25	0.5	<=0.25	<=0.12	<=0.25	16
23SAL064	4	>64	16	8	<=0.25	0.03	<=0.25	8	4	<=1	8	>32	<=0.5	16	4	<=1	<=0.25	0.5	1	<=0.25	<=0.12	<=0.25	>32
23SAL065	64	>64	16	8	0.5	32	>8	>64	>64	>32	<=4	>32	16	16	>32	8	>16	0.25	0.25	<=0.25	<=0.12	<=0.25	>32
23SAL066	<=2	>64	16	8	0.5	<=0.015	>8	>64	4	<=1	<=4	>32	<=0.5	2	4	<=1	<=0.25	0.25	0.25	<=0.25	<=0.12	<=0.25	32
23SAL067	4	>64	16	8	<=0.25	1	>8	>64	32	<=1	<=4	>32	<=0.5	2	4	<=1	<=0.25	0.5	0.25	<=0.25	<=0.12	<=0.25	>32
23SAL068	4	>64	16	8	<=0.25	<=0.015	<=0.25	8	8	<=1	<=4	>32	<=0.5	2	4	<=1	<=0.25	0.25	0.25	<=0.25	<=0.12	<=0.25	>32
23SAL069	4	>64	64	16	<=0.25	0.5	>8	>64	8	<=1	<=4	>32	4	2	>32	2	>16	0.25	0.25	<=0.25	<=0.12	<=0.25	>32
23SAL070	8	<=1	<=1	<=2	0.5	<=0.015	<=0.25	8	4	<=1	<=4	2	<=0.5	4	2	<=1	<=0.25	0.25	0.25	<=0.25	<=0.12	<=0.25	16
23SAL071	4	>64	32	8	0.5	1	>8	>64	16	16	<=4	>32	<=0.5	4	2	<=1	<=0.25	0.5	0.5	0.5	<=0.12	<=0.25	32
23SAL072	8	>64	32	16	0.5	0.5	>8	>64	16	16	<=4	>32	4	4	>32	2	>16	0.5	0.5	<=0.25	<=0.12	<=0.25	>32
23SAL073	4	>64	32	8	<=0.25	0.5	<=0.25	>64	8	<=1	<=4	4	<=0.5	4	4	<=1	<=0.25	0.5	0.25	<=0.25	<=0.12	<=0.25	8
23SAL074	8	>64	16	8	0.5	0.25	>8	>64	8	2	8	>32	<=0.5	8	4	<=1	<=0.25	0.25	0.5	<=0.25	<=0.12	<=0.25	32
23SAL075	4	>64	32	8	0.5	<=0.015	<=0.25	4	4	<=1	<=4	>32	32	8	>32	32	>16	0.25	0.5	<=0.25	<=0.12	<=0.25	>32
23SAL076	4	2	<=1	<=2	0.5	<=0.015	<=0.25	8	4	<=1	<=4	2	<=0.5	2	2	<=1	<=0.25	0.25	0.5	<=0.25	<=0.12	<=0.25	8
23SAL077	4	>64	>64	16	0.5	0.5	>8	>64	16	<=1	<=4	>32	8	16	>32	16	>16	0.5	0.5	<=0.25	<=0.12	<=0.25	>32
23SAL078	4	>64	>64	16	<=0.25	0.5	>8	>64	8	16	<=4	>32	4	2	>32	2	>16	0.25	0.25	<=0.25	<=0.12	<=0.25	>32
23SAL079	64	>64	16	8	0.5	>32	>8	>64	>64	>32	<=4	>32	16	16	>32	8	>16	0.25	0.25	<=0.25	<=0.12	<=0.25	>32
23SAL080	4	<=1	<=1	<=2	<=0.25	0.03	<=0.25	>64	4	<=1	<=4	2	<=0.5	2	4	<=1	<=0.25	0.25	0.5	<=0.25	<=0.12	<=0.25	<=4
23SAL081	4	>64	32	16	<=0.25	0.5	>8	>64	8	<=1	<=4	>32	<=0.5	4	4	<=1	<=0.25	0.25	0.5	<=0.25	<=0.12	<=0.25	>32
23SAL082	4	>64	32	8	0.5	0.5	>8	>64	8	<=1	<=4	>32	32	4	>32	32	>16	0.25	0.25	<=0.25	<=0.12	<=0.25	>32
23SAL083	4	>64	16	8	<=0.25	<=0.015	<=0.25	8	8	<=1	<=4	>32	<=0.5	4	4	<=1	<=0.25	0.25	1	<=0.25	<=0.12	<=0.25	>32
23SAL084	4	>64	32	8	0.5	0.03	<=0.25	8	4	<=1	<=4	>32	>32	4	>32	32	>16	0.5	0.5	<=0.25	<=0.12	<=0.25	>32
23SAL085	4	2	2	<=2	1	<=0.015	<=0.25	4	4	<=1	<=4	<=1	1	4	2	<=1	<=0.25	0.5	0.5	<=0.25	<=0.12	<=0.25	16
23SAL086	4	>64	16	8	<=0.25	0.5	>8	>64	16	<=1	<=4	>32	<=0.5	2	4	<=1	<=0.25	0.25	0.5	<=0.25	<=0.12	<=0.25	>32
23SAL087	4	>64	16	8	<=0.25	0.06	>8	>64	4	<=1	<=4	>32	<=0.5	4	4	<=1	<=0.25	0.25	0.25	<=0.25	<=0.12	<=0.25	>32
23SAL088	4	>64	32	16	0.5	0.25	>8	>64	8	<=1	<=4	>32	<=0.5	4	4	<=1	<=0.25	0.25	0.25	<=0.25	<=0.12	<=0.25	32
23SAL089	4	>64	16	8	<=0.25	0.5	>8	>64	8	<=1	<=4	>32	<=0.5	4	4	<=1	<=0.25	0.5	0.5	<=0.25	<=0.12	<=0.25	16
23SAL090	4	>64	32	16	0.5	0.5	>8	>64	8	16	<=4	>32	4	2	>32	2	>16	0.5	0.25	<=0.25	<=0.12	<=0.25	>32
23SAL091	4	>64	64	16	<=0.25	0.5	>8	>64	8	16	<=4	>32	2	2	>32	2	>16	0.25	0.5	<=0.25	<=0.12	<=0.25	>32
23SAL092	4	<=1	<=1	<=2	<=0.25	<=0.015	<=0.25	8	4	<=1	<=4	2	<=0.5	2	2	<=1	<=0.25	0.5	0.5	<=0.25	<=0.12	<=0.25	16
23SAL093	4	>64	64	16	0.5	0.5	>8	>64	8	16	<=4	>32	4	4	>32	4	>16	0.5	0.5	<=0.25	<=0.12	<=0.25	>32
23SAL094	4	>64	16	8	<=0.25	0.5	<=0.25	>64	8	<=1	<=4	>32	<=0.5	4	4	<=1	<=0.25	0.5	0.5	<=0.25	<=0.12	<=0.25	16
23SAL095	8	>64	16	8	0.5	0.25	>8	>64	4	<=1	<=4	>32	<=0.5	4	4	<=1	<=0.25	0.25	0.5	<=0.25	<=0.12	<=0.25	>32
23SAL096	4	>64	16	8	<=0.25	0.06	>8	>64	4	<=1	<=4	>32	<=0.5	4	4	<=1	<=0.25	0.25	0.25	0.5	<=0.12	<=0.25	>32
23SAL097	4	>64	16	8	<=0.25	0.06	>8	>64	4	<=1	<=4	>32	<=0.5	4	4	<=1	<=0.25	0.25	0.25	<=0.25	<=0.12	<=0.25	>32
23SAL098	4	<=1	<=1	<=2	<=0.25	0.5	<=0.25	8	32	<=1	<=4	2	<=0.5	4	2	<=1	<=0.25	0.5	0.25	<=0.25	<=0.12	<=0.25	16
23SAL099	4	>64	64	8	0.5	0.03	<=0.25	8	8	<=1	<=4	>32	16	4	>32	>32	>16	0.5	0.25	<=0.25	<=0.12	<=0.25	>32
23SAL100	>64	>64	64	64	0.5	4	>8	>64	64	<=1	<=4	>32	16	>64	>32	<=1	8	0.25	0.5	<=0.25	<=0.12	<=0.25	>32
23SAL101	8	<=1	<=1	<=2	<=0.25	<=0.015	<=0.25	8	4	<=1	<=4	2	<=0.5	4	2	<=1	<=0.25	0.5	0.5	<=0.25	<=0.12	<=0.25	<=4
23SAL102	8	>64	16	8	0.5	0.25	>8	>64	8	<=1	<=4	>32	<=0.5	8	4	<=1	<=0.25	0.25	0.25	<=0.25	<=0.12	<=0.25	32
23SAL103	4	>64	64	16	<=0.25	0.5	>8	>64	8	32	<=4	>32	4	4	>32	2	>16	0.5	0.5	<=0.25	<=0.12	<=0.25	>32
23SAL104	4	>64	16	8	<=0.25	0.06	>8	>64	4	<=1	<=4	>32	<=0.5	4	4	<=1	<=0.25	0.25	0.25	<=0.25	<=0.12	<=0.25	32
23SAL105	4	<=1	<=1	<=2	<=0.25	<=0.015	<=0.25	8	4	<=1	<=4	2	<=0.5	2	2	<=1	<=0.25	0.25	0.25	<=0.25	<=0.12	<=0.25	16
23SAL106	4	<=1	<=1	<=2	<=0.25	<=0.015	<=0.25	8	4	<=1	<=4	<=1	<=0.5	2	2	<=1	<=0.25	0.5	0.5	<=0.25	<=0.12	<=0.25	8
23SAL107	8	>64	16	8	<=0.25	0.03	>8	>64	4	<=1	<=4	>32	<=0.5	8	4	<=1	<=0.25	0.25	1	<=0.25	<=0.12	<=0.25	>32
23SAL108	<=2	>64	16	8	<=0.25	0.03	>8	>64	4	>32	<=4	>32	<=0.5	4	4	<=1	<=0.25	0.5	0.5	<=0.25	<=0.12	<=0.25	>32
23SAL109	4	>64	32	8	<=0.25	<=0.015	<=0.25	8	4	<=1	<=4	>32	<=0.5	2	2	<=1	<=0.25	0.25	0.25	<=0.25	<=0.12	<=0.25	>32
23SAL110	8	>64	16	8	1	0.25	>8	>64	8	<=1	<=4	>32	1	8	4	<=1	<=0.25	0.25	0.25	<=0.25	<=0.12	<=0.25	16
23SAL111	4	<=1	<=1	<=2	<=0.25	0.5	<=0.25	>64	8	<=1	<=4	<=1	<=0.5	2	2	<=1	<=0.25	0.25	0.25	<=0.25	<=0.12	<=0.25	<=4
23SAL112	4	<=1	<=1	<=2	<=0.25	<=0.015	<=0.25	>64	4	<=1	<=4	<=1	<=0.5	4	2	<=1	<=0.25	0.25	0.25	<=0.25	<=0.12	<=0.25	<=4
23SAL113	>64	4	4	<=2	0.5	0.03	>8	>64	8	<=1	<=4	>32	<=0.5	4	2	<=1	<=0.25	0.5	0.5	<=0.25	<=0.12	<=0.25	>32
23SAL114	<=2	>64	16	8	<=0.25	0.25	<=0.25	8	>64	<=1	<=4	>32	<=0.5	4	4	<=1	<=0.25	0.5	0.5	<=0.25	<=0.12	<=0.25	>32
23SAL115	4	>64	32	16	<=0.25	0.25	<=0.25	8	>64	<=1	<=4	2	<=0.5	4	4	<=1	<=0.25	4	4	<=0.25	<=0.12	<=0.25	>32
23SAL116	4	>64	16	8	<=0.25	0.5	>8	>64	16	<=1	<=4	>32	<=0.5	2	4	<=1	<=0.25	0.5	0.5	<=0.25	<=0.12	<=0.25	32
23SAL117	<=2	<=1	<=1	<=2	<=0.25	<=0.015	<=0.25	4	4	<=1	<=4	<=1	<=0.5	2	2	<=1	<=0.25	0.5	0.5	<=0.25	<=0.12	<=0.25	16
23SAL118	4	<=1	<=1	<=2	<=0.25	<=0.015	<=0.25	8	4	<=1	<=4	2	<=0.5	2	2	<=1	<=0.25	0.5	0.5	<=0.25	<=0.12	<=0.25	8
23SAL119	<=2	<=1	<=1	<=2	<=0.25	<=0.015	<=0.25	4	4	<=1	<=4	<=1	<=0.5	2	2	<=1	<=0.25	0.25	0.5	<=0.25	<=0.12	<=0.25	8
23SAL120	<=2	<=1	<=1	<=2	<=0.25	<=0.015	<=0.25	4	4	<=1	<=4	<=1	<=0.5	2	2	<=1	<=0.25	0.5	0.5	<=0.25	<=0.12	<=0.25	8
23SAL121	8	>64	8	4	0.5	0.25	>8	>64	>64	8	<=4	>32	2	16	>32	2	>16	0.25	0.5	<=0.25	<=0.12	<=0.25	32
23SAL122	4	2	<=1	<=2	<=0.25	<=0.015	<=0.25	8	4	<=1	<=4	2	<=0.5	4	2	<=1	<=0.25	0.25	0.5	<=0.25	<=0.12	<=0.25	8
23SAL123	4	>64	64	16	0.5	0.5	>8	>64	8	>32	<=4	>32	>32	4	>32	>32	>16	0.5	0.5	<=0.25	<=0.12	<=0.25	>32
23SAL124	4	<=1	<=1	<=2	<=0.25	<=0.015	<=0.25	4	4	<=1	<=4	<=1	<=0.5	2	2	<=1	<=0.25	0.5	0.5	<=0.25	<=0.12	<=0.25	8
23SAL125	<=2	>64	16	8	<=0.25	<=0.015	>8	64	4	<=1	<=4	2	<=0.5	2	4	<=1	<=0.25	0.5	0.5	<=0.25	<=0.12	<=0.25	32
23SAL126	<=2	<=1	<=1	<=2	<=0.25	0.25	<=0.25	8	>64	<=1	<=4	2	<=0.5	4	2	<=1	<=0.25	0.25	0.5	<=0.25	<=0.12	<=0.25	16
23SAL127	4	<=1	<=1	<=2	0.5	<=0.015	<=0.25	8	4	<=1	<=4	2	<=0.5	4	2	<=1	<=0.25	0.5	0.5	<=0.25	<=0.12	<=0.25	8
23SAL128	4	>64	16	8	<=0.25	0.25	>8	>64	8	<=1	<=4	>32	<=0.5	4	4	<=1	<=0.25	0.25	0.25	<=0.25	<=0.12	<=0.25	32
23SAL129	4	>64	16	8	<=0.25	0.06	>8	>64	4	<=1	<=4	>32	<=0.5	8	4	<=1	<=0.25	0.5	0.5	<=0.25	<=0.12	<=0.25	>32
23SAL130	4	>64	16	8	<=0.25	0.03	<=0.25	8	8	<=1	<=4	>32	<=0.5	2	2	<=1	<=0.25	0.5	0.5	<=0.25	<=0.12	<=0.25	>32
23SAL131	4	>64	32	8	<=0.25	0.03	<=0.25	8	8	<=1	<=4	>32	<=0.5	2	4	<=1	<=0.25	0.5	0.5	<=0.25	<=0.12	<=0.25	>32
23SAL132	4	>64	32	8	0.5	8	>8	>64	>64	<=1	<=4	>32	8	4	>32	8	>16	0.5	0.25	<=0.25	<=0.12	<=0.25	8
23SAL133	<=2	>64	16	8	<=0.25	0.25	>8	>64	8	<=1	<=4	>32	<=0.5	2	4	<=1	<=0.25	0.25	0.5	<=0.25	<=0.12	<=0.25	>32
23SAL134	4	2	2	<=2	<=0.25	<=0.015	<=0.25	8	4	<=1	<=4	>32	<=0.5	4	2	<=1	<=0.25	0.25	0.5	<=0.25	<=0.12	<=0.25	8
23SAL135	8	>64	32	16	1	1	>8	>64	16	32	<=4	>32	8	16	>32	4	>16	0.25	0.5	<=0.25	<=0.12	<=0.25	>32
23SAL136	4	<=1	<=1	<=2	<=0.25	0.12	<=0.25	4	>64	<=1	<=4	<=1	<=0.5	2	2	<=1	<=0.25	0.5	0.5	<=0.25	<=0.12	<=0.25	8
23SAL137	32	>64	16	4	<=0.25	1	>8	>64	8	>32	<=4	>32	<=0.5	2	4	<=1	<=0.25	0.5	0.5	<=0.25	<=0.12	<=0.25	>32
23SAL138	4	2	2	<=2	<=0.25	<=0.015	<=0.25	16	4	<=1	<=4	2	<=0.5	8	2	<=1	<=0.25	0.25	0.25	<=0.25	<=0.12	<=0.25	16
23SAL139	4	>64	16	8	<=0.25	<=0.015	>8	8	4	<=1	<=4	>32	1	8	4	<=1	<=0.25	0.5	0.25	<=0.25	<=0.12	<=0.25	32
23SAL140	4	>64	32	8	<=0.25	0.5	>8	>64	16	<=1	<=4	>32	<=0.5	2	2	<=1	<=0.25	0.5	0.5	<=0.25	<=0.12	<=0.25	>32
23SAL141	>64	>64	>64	16	<=0.25	2	>8	>64	32	>32	<=4	>32	<=0.5	2	16	<=1	<=0.25	0.25	0.5	<=0.25	<=0.12	<=0.25	>32
23SAL142	>64	>64	64	8	0.5	2	>8	>64	64	>32	<=4	>32	>32	8	>32	>32	>16	0.5	0.5	<=0.25	<=0.12	<=0.25	>32
23SAL143	<=2	2	2	<=2	<=0.25	<=0.015	<=0.25	8	4	<=1	<=4	2	<=0.5	4	2	<=1	<=0.25	4	2	<=0.25	<=0.12	<=0.25	16
23SAL144	<=2	<=1	2	<=2	<=0.25	<=0.015	<=0.25	4	4	<=1	<=4	<=1	1	2	2	<=1	<=0.25	0.5	0.5	<=0.25	<=0.12	<=0.25	8
23SAL145	4	2	2	<=2	<=0.25	<=0.015	>8	>64	4	2	<=4	2	<=0.5	2	2	<=1	<=0.25	0.5	0.5	<=0.25	<=0.12	<=0.25	>32
23SAL146	4	>64	32	8	<=0.25	0.25	>8	>64	8	<=1	<=4	>32	<=0.5	2	4	<=1	<=0.25	0.25	0.5	<=0.25	<=0.12	<=0.25	>32
23SAL147	<=2	64	16	8	<=0.25	<=0.015	<=0.25	8	4	<=1	<=4	2	<=0.5	2	2	<=1	<=0.25	0.25	0.5	<=0.25	<=0.12	<=0.25	>32
23SAL148	4	>64	32	8	0.5	8	>8	>64	>64	<=1	<=4	>32	8	4	>32	16	>16	0.5	0.5	<=0.25	<=0.12	<=0.25	16
23SAL149	4	>64	8	4	<=0.25	0.5	<=0.25	>64	16	<=1	<=4	>32	1	2	4	<=1	<=0.25	0.5	0.5	<=0.25	<=0.12	<=0.25	>32
23SAL150	4	<=1	<=1	<=2	<=0.25	<=0.015	<=0.25	8	4	<=1	<=4	2	<=0.5	8	2	<=1	<=0.25	0.5	0.5	<=0.25	<=0.12	<=0.25	16
23SAL151	4	>64	16	8	<=0.25	0.5	>8	>64	16	<=1	<=4	>32	<=0.5	2	4	<=1	<=0.25	0.5	0.5	<=0.25	<=0.12	<=0.25	>32
23SAL152	4	<=1	<=1	<=2	<=0.25	<=0.015	<=0.25	8	4	<=1	<=4	2	<=0.5	4	2	<=1	<=0.25	0.5	0.5	<=0.25	<=0.12	<=0.25	16
23SAL153	8	>64	16	8	0.5	0.25	>8	>64	8	<=1	<=4	>32	1	8	4	<=1	<=0.25	0.25	0.25	<=0.25	<=0.12	<=0.25	32
23SAL154	4	2	<=1	<=2	0.5	<=0.015	<=0.25	8	4	<=1	<=4	2	<=0.5	2	2	<=1	<=0.25	0.5	0.5	<=0.25	<=0.12	<=0.25	16
23SAL155	32	>64	8	4	<=0.25	<=0.015	<=0.25	>64	4	>32	<=4	>32	<=0.5	2	4	<=1	<=0.25	0.5	0.5	<=0.25	<=0.12	<=0.25	>32
23SAL156	4	>64	32	8	0.5	0.5	4	>64	16	32	<=4	>32	4	8	>32	4	>16	0.25	0.5	<=0.25	<=0.12	<=0.25	>32
23SAL157	4	<=1	<=1	<=2	<=0.25	<=0.015	<=0.25	8	4	<=1	<=4	2	<=0.5	2	2	<=1	<=0.25	0.5	0.5	<=0.25	<=0.12	<=0.25	8
23SAL158	4	>64	16	8	0.5	0.25	<=0.25	8	>64	>32	<=4	2	<=0.5	4	4	<=1	<=0.25	2	1	<=0.25	<=0.12	<=0.25	8
23SAL159	4	>64	32	8	<=0.25	0.5	>8	>64	16	<=1	<=4	>32	<=0.5	4	4	<=1	<=0.25	0.25	0.5	<=0.25	<=0.12	<=0.25	>32
23SAL160	4	<=1	<=1	<=2	<=0.25	<=0.015	<=0.25	>64	4	<=1	<=4	>32	<=0.5	2	2	<=1	<=0.25	0.25	0.25	<=0.25	<=0.12	<=0.25	8
23SAL161	4	<=1	<=1	<=2	<=0.25	<=0.015	<=0.25	4	4	<=1	<=4	<=1	<=0.5	4	2	<=1	<=0.25	0.5	0.5	<=0.25	<=0.12	<=0.25	8
23SAL162	4	8	8	<=2	<=0.25	0.25	<=0.25	8	>64	<=1	<=4	<=1	2	4	2	<=1	<=0.25	0.25	0.25	<=0.25	<=0.12	<=0.25	8
23SAL163	64	>64	16	8	1	4	>8	>64	32	32	<=4	>32	>32	32	>32	32	>16	0.25	0.5	<=0.25	<=0.12	<=0.25	>32
23SAL164	4	>64	64	16	<=0.25	0.25	0.5	16	>64	<=1	<=4	2	<=0.5	4	16	<=1	<=0.25	4	2	<=0.25	<=0.12	<=0.25	>32
23SAL166	4	>64	32	16	<=0.25	1	<=0.25	>64	>64	16	<=4	>32	<=0.5	4	4	<=1	<=0.25	0.25	0.25	<=0.25	<=0.12	<=0.25	16
23SAL167	8	>64	16	8	0.5	0.5	>8	>64	8	<=1	<=4	>32	1	4	2	<=1	<=0.25	0.25	0.5	<=0.25	<=0.12	<=0.25	32
23SAL168	<=2	<=1	2	<=2	<=0.25	<=0.015	<=0.25	>64	4	<=1	<=4	>32	<=0.5	2	2	<=1	<=0.25	0.5	0.5	<=0.25	<=0.12	<=0.25	>32
23SAL169	4	>64	32	8	<=0.25	0.25	>8	>64	>64	<=1	<=4	>32	<=0.5	4	4	<=1	<=0.25	0.25	0.25	<=0.25	<=0.12	<=0.25	8
23SAL170	4	>64	32	4	0.5	1	<=0.25	>64	16	16	<=4	>32	4	4	>32	4	>16	0.25	0.5	<=0.25	<=0.12	<=0.25	>32
23SAL171	4	>64	32	16	<=0.25	0.25	>8	>64	8	16	<=4	>32	<=0.5	4	4	<=1	<=0.25	0.5	0.25	<=0.25	<=0.12	<=0.25	>32
23SAL172	4	>64	64	16	<=0.25	2	<=0.25	8	8	4	<=4	2	32	4	>32	32	>16	0.5	0.25	<=0.25	<=0.12	<=0.25	>32
23SAL173	8	>64	32	16	<=0.25	1	<=0.25	4	8	<=1	<=4	>32	<=0.5	4	8	<=1	0.5	0.5	0.5	<=0.25	<=0.12	<=0.25	32
23SAL174	4	>64	16	8	0.5	8	>8	>64	>64	<=1	8	>32	4	4	>32	16	>16	0.5	0.5	<=0.25	<=0.12	<=0.25	8
23SAL175	4	>64	16	8	0.5	0.5	>8	8	16	<=1	<=4	>32	<=0.5	4	4	<=1	<=0.25	0.25	0.5	0.5	<=0.12	<=0.25	>32
23SAL176	4	>64	32	8	0.5	0.25	<=0.25	4	>64	<=1	<=4	2	<=0.5	4	4	<=1	<=0.25	1	1	<=0.25	<=0.12	<=0.25	>32
23SAL177	4	>64	64	8	0.5	0.5	<=0.25	>64	16	<=1	<=4	>32	<=0.5	8	4	<=1	<=0.25	0.5	0.5	<=0.25	<=0.12	<=0.25	>32
23SAL178	>64	>64	16	8	<=0.25	2	>8	>64	64	<=1	<=4	4	1	4	4	<=1	<=0.25	0.25	0.5	<=0.25	<=0.12	<=0.25	>32
23SAL179	4	>64	32	8	0.5	0.12	<=0.25	8	>64	<=1	<=4	2	<=0.5	8	4	<=1	<=0.25	4	2	<=0.25	<=0.12	<=0.25	>32
23SAL180	4	>64	32	8	0.5	8	<=0.25	8	>64	32	<=4	>32	4	4	>32	8	>16	0.5	0.25	<=0.25	<=0.12	<=0.25	>32
23SAL181	<=2	>64	16	8	<=0.25	<=0.015	<=0.25	8	4	<=1	<=4	>32	<=0.5	2	2	<=1	<=0.25	0.5	0.5	<=0.25	<=0.12	<=0.25	>32
23SAL182	4	<=1	<=1	<=2	<=0.25	<=0.015	<=0.25	8	4	<=1	<=4	<=1	<=0.5	4	2	<=1	<=0.25	0.5	0.5	<=0.25	<=0.12	<=0.25	8
23SAL183	>64	2	2	<=2	<=0.25	1	>8	>64	16	<=1	<=4	>32	<=0.5	2	2	<=1	<=0.25	0.5	0.5	<=0.25	<=0.12	<=0.25	>32
23SAL184	4	<=1	2	<=2	<=0.25	<=0.015	<=0.25	8	4	<=1	<=4	2	<=0.5	2	2	<=1	<=0.25	0.5	0.5	<=0.25	<=0.12	<=0.25	8
23SAL185	<=2	<=1	<=1	<=2	<=0.25	<=0.015	<=0.25	8	4	<=1	<=4	<=1	<=0.5	2	2	<=1	<=0.25	0.5	0.5	<=0.25	<=0.12	<=0.25	8
23SAL186	<=2	>64	16	8	<=0.25	0.5	>8	>64	16	<=1	<=4	>32	<=0.5	4	2	<=1	<=0.25	0.5	0.5	<=0.25	<=0.12	<=0.25	>32
23SAL187	4	>64	32	8	<=0.25	0.25	>8	>64	8	<=1	<=4	>32	<=0.5	2	4	<=1	<=0.25	0.5	0.5	<=0.25	<=0.12	<=0.25	32
23SAL188	4	<=1	<=1	<=2	0.5	<=0.015	<=0.25	8	4	<=1	<=4	2	<=0.5	4	2	<=1	<=0.25	0.5	0.5	<=0.25	<=0.12	<=0.25	16
23SAL189	16	>64	32	8	1	2	>8	>64	32	>32	<=4	>32	>32	16	>32	32	>16	0.25	0.25	<=0.25	<=0.12	<=0.25	>32
23SAL190	4	>64	32	8	<=0.25	0.12	<=0.25	4	>64	<=1	<=4	2	<=0.5	2	4	<=1	<=0.25	8	2	<=0.25	<=0.12	<=0.25	>32
23SAL191	>64	>64	64	16	1	0.5	>8	8	16	<=1	<=4	>32	8	2	>32	16	>16	0.25	0.5	<=0.25	<=0.12	<=0.25	>32
23SAL192	4	>64	32	8	0.5	0.5	>8	>64	16	16	<=4	>32	4	8	>32	4	>16	0.25	0.5	<=0.25	<=0.12	<=0.25	>32
23SAL193	4	>64	64	16	0.5	<=0.015	<=0.25	8	4	<=1	<=4	>32	4	4	>32	16	>16	0.5	0.5	<=0.25	<=0.12	<=0.25	>32
23SAL194	>64	>64	16	8	<=0.25	0.25	<=0.25	>64	>64	<=1	<=4	>32	<=0.5	2	4	<=1	<=0.25	0.25	0.5	<=0.25	<=0.12	<=0.25	16
23SAL195	8	>64	16	8	0.5	<=0.015	>8	8	4	<=1	<=4	>32	<=0.5	4	2	<=1	<=0.25	0.25	0.5	<=0.25	<=0.12	<=0.25	>32
23SAL196	4	>64	32	16	<=0.25	0.5	>8	>64	16	16	<=4	>32	<=0.5	2	2	<=1	<=0.25	0.25	0.25	<=0.25	<=0.12	<=0.25	>32
23SAL197	8	>64	16	8	0.5	1	>8	>64	32	32	<=4	>32	>32	32	>32	32	>16	0.25	0.5	<=0.25	<=0.12	<=0.25	>32
23SAL198	4	>64	32	16	<=0.25	0.25	>8	>64	>64	<=1	<=4	>32	<=0.5	4	4	<=1	<=0.25	0.5	0.5	<=0.25	<=0.12	<=0.25	16
23SAL199	<=2	2	2	<=2	<=0.25	0.25	<=0.25	4	>64	<=1	<=4	2	<=0.5	2	2	<=1	<=0.25	0.25	1	<=0.25	<=0.12	<=0.25	16
23SAL200	4	>64	>64	>64	1	0.5	<=0.25	16	>64	<=1	<=4	2	8	64	>32	8	1	2	1	0.5	<=0.12	1	>32
23SAL201	8	>64	16	8	0.5	0.5	>8	>64	8	<=1	<=4	>32	1	8	4	<=1	<=0.25	0.25	0.25	<=0.25	<=0.12	<=0.25	32
23SAL202	4	>64	64	16	<=0.25	0.5	>8	>64	16	>32	8	>32	<=0.5	2	4	<=1	<=0.25	0.25	0.25	<=0.25	<=0.12	<=0.25	>32
23SAL203	4	>64	32	16	0.5	2	<=0.25	>64	16	16	<=4	>32	<=0.5	4	4	<=1	<=0.25	0.25	0.25	<=0.25	<=0.12	<=0.25	32
23SAL204	4	>64	64	16	<=0.25	0.25	>8	>64	8	16	<=4	>32	<=0.5	16	16	<=1	<=0.25	0.25	0.25	<=0.25	<=0.12	<=0.25	>32
23SAL205	4	>64	32	8	0.5	0.5	>8	>64	16	<=1	<=4	>32	<=0.5	2	4	<=1	<=0.25	0.25	0.5	<=0.25	<=0.12	<=0.25	>32
23SAL206	4	>64	32	8	0.5	2	>8	>64	32	<=1	<=4	>32	<=0.5	4	4	<=1	<=0.25	0.25	0.5	<=0.25	<=0.12	<=0.25	>32
23SAL207	4	>64	32	8	<=0.25	0.25	>8	8	8	<=1	<=4	>32	<=0.5	2	8	<=1	<=0.25	0.25	0.25	<=0.25	<=0.12	<=0.25	32
23SAL208	8	>64	16	8	<=0.25	0.5	<=0.25	>64	8	<=1	<=4	>32	<=0.5	2	2	<=1	<=0.25	0.25	0.5	<=0.25	<=0.12	<=0.25	>32
23SAL209	>64	>64	>64	16	<=0.25	2	>8	>64	16	<=1	8	>32	<=0.5	4	8	<=1	<=0.25	0.25	0.5	<=0.25	<=0.12	<=0.25	>32
23SAL210	4	>64	16	8	<=0.25	<=0.015	>8	>64	4	<=1	<=4	>32	<=0.5	4	4	<=1	<=0.25	0.25	1	0.5	<=0.12	<=0.25	16
23SAL212	4	>64	16	8	<=0.25	<=0.015	<=0.25	8	4	<=1	<=4	>32	<=0.5	2	4	<=1	<=0.25	0.25	0.5	<=0.25	<=0.12	<=0.25	16
23SAL213	4	>64	64	16	0.5	0.25	>8	>64	8	<=1	<=4	>32	4	4	>32	2	>16	0.25	0.25	<=0.25	<=0.12	<=0.25	>32
23SAL214	4	>64	>64	8	0.5	<=0.015	>8	8	4	<=1	<=4	>32	<=0.5	2	8	<=1	<=0.25	0.25	0.5	<=0.25	<=0.12	<=0.25	>32
23SAL215	4	2	<=1	<=2	<=0.25	0.25	<=0.25	8	>64	<=1	<=4	>32	<=0.5	4	2	<=1	<=0.25	8	4	<=0.25	<=0.12	<=0.25	<=4
23SAL216	4	>64	16	8	0.5	0.5	<=0.25	4	>64	<=1	<=4	>32	1	4	8	<=1	<=0.25	0.25	1	<=0.25	<=0.12	<=0.25	>32
23SAL217	4	<=1	<=1	<=2	<=0.25	0.12	<=0.25	8	>64	<=1	<=4	>32	<=0.5	4	2	<=1	<=0.25	8	>4	<=0.25	<=0.12	<=0.25	<=4
23SAL218	4	>64	32	16	<=0.25	0.5	>8	>64	16	16	<=4	>32	4	2	>32	4	>16	0.5	0.5	<=0.25	<=0.12	<=0.25	>32
23SAL219	16	>64	16	4	0.5	1	0.5	>64	16	>32	<=4	>32	32	16	>32	16	>16	0.5	0.5	<=0.25	<=0.12	<=0.25	>32
23SAL220	64	>64	64	64	0.5	0.25	>8	>64	8	4	<=4	>32	>32	>64	>32	<=1	16	0.25	0.25	<=0.25	<=0.12	<=0.25	>32
23SAL221	4	2	<=1	<=2	1	0.5	<=0.25	>64	>64	8	<=4	>32	<=0.5	8	2	<=1	<=0.25	0.25	0.25	<=0.25	<=0.12	<=0.25	>32
23SAL222	4	>64	32	16	<=0.25	0.5	>8	>64	8	16	<=4	>32	<=0.5	4	2	<=1	<=0.25	0.25	0.25	<=0.25	<=0.12	<=0.25	>32
